# Supplementary material for: Biosyntheses characterization of alkaloids and flavonoids in Sophora flavescens by combining metabolome and transcriptome
Source: Sci Rep. 2021 Apr 1;11:7388. doi: 10.1038/s41598-021-86970-0 (PMC8016917; doi:10.1038/s41598-021-86970-0)
Supplement: Supplementary file 2 — Supplementary Information 2. [file 41598_2021_86970_MOESM2_ESM.xls]

## Sheet: Dataset S1-1
Dataset S1-1 Chemical components of positive mode in root tissues of Sophora flavescens.
Sample	Periderm_1	Periderm_2	Periderm_3	Phloem_1	Phloem_2	Phloem_3	Xylem_1	Xylem_2	Xylem_3
M1000T261	2412.72	1937.51	1982.44	2898.14	2420.67	2615.59	1931.32	1756.11	2606.83
M1000T309	354.903	396.113	450.583	1455.44	1645.38	1236.3	1081.33	833.498	917.237
M1000T44	829.063	1014.03	988.322	1050.11	673.143	1011.02	1038.09	532.671	989.949
M1001T140	67.7162	14.7572	100.125	479.792	488.985	285.076	306.499	392.896	363.783
M1001T261	514.207	669.64	770.13	997.821	1402.02	882.025	430.798	549.896	263.647
M1001T265	1453.25	1033.54	1269.86	12369.8	14688.8	12576.6	3518.86	2828	3460.17
M1001T308	1250.41	1060.41	1272.98	1375.13	1077.79	801.325	305.939	519.911	763
M1001T309	180.911	178.945	180.881	764.908	1342.15	503.832	727.269	492.26	357.277
M1001T322	774.015	1047.2	1333.62	1044.61	1090.77	796.684	1119.58	519.933	417.706
M1001T45	1342.79	896.977	761.983	1215.44	569.419	607.553	714.271	961.021	551.125
M1002T249	380.552	357.871	338.141	1069.04	1088.32	1105.13	55.3986	125.423	335.633
M1002T265	1048.88	616.357	519.34	8120.51	7377.74	6007.46	2424.02	2122.17	1830.8
M1002T58	578.088	684.259	533.826	659.516	1280.96	934.374	1063.9	765.075	934.996
M1003T239	2683.86	3072.34	2098.57	8109.41	5885.96	5951.75	11646.7	11132.3	12819.6
M1003T269	252.555	224.295	135.294	1340.05	1597.38	1426.45	576.919	854.655	332.196
M1003T45	763.967	1187.4	1092.13	707.83	672.746	490.826	797.737	740.602	654.486
M1004T45	270.674	836.51	880.02	830.953	504.689	450.253	731.868	653.824	865.909
M1005T225	3622.42	3083.19	3230.6	12196.5	10210.7	11257.4	8721.13	7189.05	10009.5
M1005T269	366.97	467.999	517.849	828.624	1048.1	1028.93	210.715	199.036	159.225
M1005T45	839.595	838.167	1029.38	774.442	706.562	632.801	574.454	547.075	597.697
M1006T225	2325.13	1574.32	1911.72	6440.73	6436.49	7076.13	6757.97	5336.64	4894.91
M1006T308	743.267	699.421	793.162	757.281	577.197	611.797	321.869	310.027	184.771
M1006T322	521.076	794.736	909.042	866.823	1031.56	796.383	1095.5	886.013	645.59
M1007T199	224.583	62.0629	21.4732	468.955	850.552	509.313	866.126	910.319	761.5
M1007T288	488.045	350.437	507.22	307.765	456.463	396.334	2561.12	3438.92	3694.13
M1008T278	1378.61	798.795	1045.08	180.591	147.473	550.29	84.1662	141.146	199.65
M1008T287	123.101	198.143	174.777	971.352	531.121	773.338	2017.17	2124.57	1455.68
M1008T454	10429.2	12826.8	9274.68	11354.1	8289.75	7330.95	5096.91	4016.17	4725.33
M1008T58	751.131	918.908	843.371	615.096	864.919	1030.27	709.706	744.134	930.521
M100T45	20680.9	21609.1	22582.9	13773.6	17589.6	16246.1	18777.7	18884.4	19378
M100T488_1	3688.64	4154.67	3964.84	2993.18	2751.53	2402.01	3209.3	3113.71	3026.65
M100T488_2	4443.03	3663.18	4111.11	1991.14	2685.7	2558.64	3287.96	3105.37	3014.51
M1010T234	244.871	289.713	223.251	3399.31	4750.46	3532.31	1149.21	1186.41	332.383
M1011T224	880.714	923.991	819.881	4073.76	2705.32	4387.85	5252.67	4308.16	4933.55
M1011T235_1	207.599	113.266	172.039	3902.66	3787.46	3620.09	240.996	209.076	318.102
M1011T235_2	258.058	322.168	222.139	2699.04	2941.54	2842.09	980.348	1152.95	877.308
M1011T322	191.965	129.931	205.579	641.451	475.737	641.948	859.464	588.155	651.539
M1011T45	517.518	879.557	942.133	477.115	608.923	597.376	714.195	546.831	689.785
M1011T58	851.358	740.797	708.983	1239.75	1223.44	1116.61	1045.49	1082.24	876.653
M1012T238	1462.04	1731.11	2569.07	2651.19	2030.73	3469.18	4064.61	4194.26	1950.39
M1012T44	977.401	733.381	1224.69	464.923	614.943	710.272	1091.95	1294.94	1229.39
M1012T458	4840.34	8372.65	8374.7	12033	14011.6	7337.74	6662.79	3838.45	5559.09
M1012T58_1	736.724	801.379	639.648	1547.13	895.982	864.248	930.912	857.467	1117.46
M1012T58_2	755.051	691.229	752.807	1292.49	923.248	748.472	596.933	792.554	720.981
M1013T194	1040.5	1337.06	1218.51	9188.14	5424.2	7970.31	5072.6	4887.27	3113.6
M1013T227	2648.95	1618.43	2425.61	2612.08	2236.07	2750.72	5145.91	5438.08	3924.94
M1013T287	81.9311	144.31	155.843	2061.1	1621.75	2616.36	5111.44	6071.54	5947.81
M1013T304	3131.31	2847.22	2630.54	2700.34	4693.4	2979.52	1398.56	1301.14	1388.53
M1013T45	1349.76	802.731	885.514	983.903	1182.87	1054.75	1302.67	1267.08	1400.59
M1013T59	330.035	799.037	715.971	496.898	1747.33	926.01	1359.01	993.993	710.051
M1014T194	466.058	681.962	563.766	5377.91	5031.89	5146.4	4354.16	2692.02	3029.1
M1014T287	61.2714	144.771	100.213	1486.89	1493.58	1492.52	2276.58	3813.13	3019.2
M1014T304	1967.76	1509.96	1444.99	2376.18	1878.7	3209.38	624.182	660.001	560.946
M1014T312	447.896	457.082	474.396	921.148	883.155	1144.4	343.263	399.248	532.886
M1015T230	2459.53	2429.4	1994.68	10726.4	11683.9	11287	3499.26	3580.12	3161.71
M1015T247	9513.47	10293	10054.4	57981.7	59228.9	53453.3	4659.13	5858.32	5257.69
M1015T259	721.88	540.026	684.471	3472.91	2690.38	2070.79	2699.67	1737.58	2793.45
M1015T313	734.891	845.594	1051.72	1776.19	1404.99	1798.44	685.235	537.142	662.816
M1015T332	1361.25	1239.76	1713.95	1403.95	1432.87	1296.64	1414.55	1986.75	1240.04
M1015T45	1408.02	1201.79	764.133	1324.06	945.946	1109.87	840.933	1254.59	1364.52
M1016T231	1229.21	1603.01	1494.92	6229.1	7274.88	7037.26	2448.4	1657.3	2744.22
M1016T247	5955.31	5791.41	5760.95	33358.3	34809.4	31279.3	3604.92	3475.61	4538.25
M1016T269	725.383	1003.89	1300.06	2873.09	1713.36	1366.79	932.104	791.161	1123.51
M1016T288	547.993	627.354	631.149	1962.08	1749.81	1772.2	1165.49	937.253	1064.52
M1016T303	2025.53	1531.6	1658.67	2366.33	5085.69	2357.77	654.232	847.764	687.798
M1016T332	869.993	1353.84	958.032	584.343	563.374	793.777	884.663	878.515	653.811
M1016T45	728.132	910.654	926.139	843.157	877.619	734.48	804.366	708.462	856.332
M1017T187	1432.29	1954	2653.14	2094.6	2618.06	1879.53	4041.43	2709.34	3175.7
M1017T242	3915.26	4261.16	3913.66	5176.5	5735.53	5194.65	4930.75	4738.6	4964.54
M1017T247	2029.76	2174.99	2124.95	11420.2	10742.8	10705.1	1402.79	1469.99	2706.1
M1017T289	1765.35	1493.18	1653.55	764.48	891.243	937.338	424.997	256.406	700.601
M1017T313	384.195	594.665	409.366	911.275	587.106	936.603	440.373	783.267	424.16
M1017T45	631.135	1067.78	805.868	1001	961.855	1044.25	606.717	861.146	1009.27
M1018T186	839.457	822.292	1285.65	1620.29	1725.97	1401.47	1459.2	1275.32	1334.51
M1018T242	2333.68	2015.25	3995.39	3701.05	4446.92	3891.13	2460.39	3529.56	2741.01
M1018T247	922.146	705.612	581.25	3410.43	3569.16	3138.28	1094.95	1314.88	1420.12
M1018T283	1553.03	1475.56	1842.22	6863.63	8534.35	6963.86	2310.02	2347.61	1939.56
M1018T289	691.022	567.307	820.151	610.615	727.477	525.167	69.6653	230.712	202.237
M1018T45	1091.95	947.818	846.466	655.729	679.475	565.633	594.532	970.099	1290.21
M1019T232	5696.78	5666.93	4574.66	4211.86	5403.14	4807.5	4136.68	3583.32	4869.75
M1019T249	336.449	279.856	393.959	2724.29	3624.12	2764.52	742.496	527.633	351.254
M1019T267	1185.97	1304.32	1058.42	1099.9	936.263	1006.49	118.498	109.918	536.949
M1019T283	908.572	865.075	913.444	4900.22	5157.29	4772.09	1561.06	1183.67	2186.71
M1019T45	596.506	754.057	630.852	677.997	285.173	783.757	739.611	690.377	940.023
M101T103	1566.29	2154.42	1967.08	671.819	971.277	1314.32	1040.23	1318.74	935.371
M101T45	3718.69	3912.77	3912.38	2966.18	3660.78	2552.93	3947.41	3299.41	3234.28
M101T488	2254.36	2572.21	2629.99	1719.62	1841	1981.95	2072.15	2031.49	1842.38
M101T489	1282.16	1618.01	1677.41	1008.8	932.343	1178.16	775.948	1284.5	1102.8
M101T52	1036.35	115.616	859.878	419.126	228.818	514.03	1009.73	1007.65	603.993
M1020T284	384.382	319.776	318.944	2245.02	2466.18	1395.98	565.261	766.178	406.558
M1020T58	1484.58	1787.57	1312.14	1450.63	477.362	1038.14	1052.59	822.467	1205.04
M1021T58_1	1762.12	1462.58	1466.29	608.649	1152.96	827.211	650.36	687.731	829.735
M1021T58_2	853.165	1278.49	1012.55	715.59	348.552	870.992	504.527	746.344	1156.95
M1022T289	873.789	970.56	918.942	837.568	671.683	717.67	445.795	261.204	393.507
M1022T449	2061.43	1819.31	1074.68	4065.8	1772.83	2696.31	1041.95	736.93	1784.04
M1023T202	69.8347	86.8741	38.4824	989.1	759.987	1136.76	687.505	817.676	712.876
M1024T291	204.089	254.975	124.948	1171.36	965.24	973.345	440.883	426.832	324.865
M1026T45	1042.69	628.493	517.823	725.019	738.057	584.764	611.478	789.591	599.087
M1026T59	661.877	859.484	488.586	1329.69	1037.23	998.198	1136	1497.47	1034.17
M1027T272	168.215	130.893	326.128	277.68	387.507	451.515	3404.37	3531.67	2413.73
M1027T294	903.069	439.986	697.088	1295.42	1272.49	1185.24	889.994	550.933	890.747
M1027T44	1285.05	851.395	754.64	880.367	710.783	1084.95	1026.35	871.055	706.94
M1027T58	1734.77	1298.59	971.229	2471.85	2637.4	1760.24	1627.82	2152.75	2433.72
M1028T258	960.14	863.083	773.996	2837.08	2509.77	2460.5	1293.24	377.704	1037.15
M1028T44	662.123	898.036	794.479	1133.51	557.387	953.433	1087.59	680.6	755.659
M1028T58	1219.21	1149.41	492.429	1417.01	542.256	997.521	1007.16	805.321	1380.13
M1029T257	531.33	435.421	491.946	2065.22	1809.71	1815.36	413.36	1377.85	787.63
M1029T268	1151.14	577.219	817.2	799.551	1431.98	2365.4	892.868	851.524	731.221
M1029T275	27.6999	308.093	118.736	5239.17	5429.16	6842.72	7482.48	8270.53	8493.24
M1029T341	1313.53	1913.68	1552.25	1532.17	1414.68	1148.09	1218.91	1846.48	1791.83
M1029T58	2061.21	2423.37	1656.04	1334.02	771.217	499.417	713.521	685.984	1038.96
M102T488	1554.06	1256.81	1764.83	915.677	1884.86	888.593	1351.23	1083.92	1248.57
M102T489	2801.75	2450.42	2421.01	1934.44	1713.05	1445.93	1939.84	1652.02	1724.82
M102T496	1265.76	1726.45	1915.97	1315.31	1294.33	1057.8	1484.38	1267.45	1383.21
M102T531	952.094	588.289	818.639	507.932	466.43	440.143	857.729	501.684	525.502
M102T54	4143.29	4699.53	2969.23	5709.6	5887.04	5460.4	5299.31	3566.22	5144.76
M102T70	770.596	1107.93	1257.21	422.758	677.528	303.461	651.877	984.59	623.238
M102T96	910.561	993.073	755.773	549.837	350.735	409.84	468.976	462.969	402.919
M1030T275	69.3809	856.157	10.4616	2250.5	3188.6	1915.87	3787.99	3406.4	5074.96
M1030T281	363.321	542.194	419.131	583.082	426.551	425.347	1930.01	1643.35	1235.96
M1030T305	3941.05	3432.95	4706.18	8337.37	9417.62	8172.83	5460.18	4258.49	4285.75
M1030T320	1556.46	1313.98	1464.55	2466.17	3147.76	2915.22	4622.13	3453.92	4073.08
M1030T341	1181.13	1018.5	978.636	622.461	708.541	752.072	721.43	816.326	894.552
M1030T59	1525.45	1737.97	1064.37	531.934	430.214	590.314	592.583	491.693	396.067
M1031T265	59.2573	53.6402	59.0262	589.803	323.958	464.827	2273.29	2090.17	1847.65
M1031T299	2138.17	1861.77	2032.08	1332.89	854.085	923.181	369.151	508.619	477.506
M1031T305	2962.59	2620.69	2017.42	6838.97	6615.2	7867.83	3403.15	7611.93	3091.42
M1031T320	800.717	594.778	842.73	1874	1444.99	1834.87	4341.62	2440.59	2547.69
M1031T44	649.544	799.51	463.283	381.586	570.6	497.806	466.031	450.493	576.074
M1031T59	781.113	995.188	1152.71	1006.61	948.534	898.664	1383.21	1227.23	1068.42
M1032T257	14821	14307.7	16364.4	17745.5	15966.3	14636.2	8378.28	9217.25	9958.22
M1032T276	12691.6	8777.85	9580.32	9266.37	3924.63	7409.45	2280.67	3993.37	4409.57
M1032T299	1056.19	636.732	1170.94	862.189	768.199	371.964	111.051	165.334	56.3279
M1032T305	1184.68	1353.31	893.726	2803.02	3263.27	3609.69	1274.19	882.497	1547.8
M1033T187	544.759	674.854	1012.67	914.781	1505.25	1098.29	2067.06	2727.94	3027.77
M1033T257	7804.58	7840.36	8154.65	10637.7	8848.67	8106.24	4345.57	5712.2	5440.12
M1033T276	7245.85	6962.32	7999.18	5263.63	5509.7	6965.05	2233.47	2410.24	2905.03
M1033T287	2395.54	2206.22	2404.12	4979.51	4853.8	5151.85	1884.63	3091.42	2215.32
M1033T45	720.155	703.645	824.568	922.356	333.14	571.06	729.555	498.987	595.04
M1034T242	849.097	786.017	914.011	5930.19	5692.27	7433.91	605.855	627.69	717.362
M1034T257	3064.42	2742.12	3039.47	3796.16	3513.06	3937.84	2171.63	2194.16	1236.43
M1034T287	1312.5	1314.77	1748.88	3044.27	3174.48	4341.52	1496.08	754.005	885.301
M1034T342	1222.07	989.034	671.329	347.157	622.782	516.201	887.277	466.779	727.144
M1035T227	7825.05	6792.17	5899.29	3744.27	4358.52	4981.9	5011.7	4653.09	4208.45
M1035T241	2211.22	2063.01	2071.75	2557.38	3240.79	2503.88	864.823	1123.82	996.577
M1036T241	1140.09	1320.55	951.253	1472.35	1245.5	1699.27	236.575	296.797	146.879
M1036T249	960.258	1072.83	609.889	7203.66	7581.88	7565.76	1021.04	805.375	963.833
M1036T299	1693.5	1605.55	1678.52	684.225	641.331	778.274	180.558	184.801	219.69
M1036T304	675.555	551.384	411.214	1218.68	576.277	1048.83	324.061	293.303	426.044
M1037T215	1162.8	1019.67	1041.44	8637.2	9301.21	10182.2	8967	5618.61	5891.08
M1037T247	1671.52	2212.52	1441.77	4728.18	4239.86	3512.44	1700.17	822.194	1456.48
M1037T249	470.155	498.64	548.619	3727.25	5002.32	4974.3	1047.86	625.635	603.906
M1037T269	1128.65	1220.49	1292.88	2316.15	1998.48	2372.66	1235.4	1734.67	860.09
M1037T287	1172	1076.69	1654.28	3180.79	2789	2751.74	1082.11	1019.51	1399.96
M1037T299	1272.39	678.152	1008.3	371.22	305.52	320.383	57.0694	32.9716	135.176
M1037T309	147.573	206.219	161.441	1492.35	1029.67	1275.05	387.462	446.36	571.089
M1037T45	598.039	705.838	961.701	506.938	484.996	797.38	534.396	895.306	856.329
M1038T215	873.285	817.269	914.472	5424.41	5498.73	5336.12	2868.92	3005.11	3887.87
M1038T247	874.981	648.559	1066.99	3563.71	3966.41	3255.89	2052.52	765.979	501.42
M1038T269	654.351	1002.77	672.185	1203.5	1880.07	1576.59	1484.07	567.832	602.773
M1038T287	909.395	824.615	733.009	2084.75	1760.55	1841.14	686.042	656.303	791.41
M1038T45	336.052	507.233	626.129	618.436	397.94	504.648	370.08	482.657	687.732
M1038T59	11013.9	10258.6	11067.2	3169.74	4819.94	4003.66	4206.1	3900.49	4424.1
M1039T196	1040.73	872.301	956.354	4763.75	3883.34	3948.46	2928.73	2433.95	2307.51
M1039T240	1388.22	795.467	1444.94	3198.52	2743.86	1609.56	3632.97	3958.43	3626.62
M1039T247	1060.44	1152.3	951.861	1388.67	1997.14	1142.82	1959.87	1804.85	1453.93
M1039T257	710.037	386.994	546.285	1163.17	1011.36	1402.32	212.371	406.052	224.797
M1039T281	517.785	495.761	722.921	15580.4	14952.1	14228.9	6821.77	5572.39	5324.95
M1039T58	8036.67	7778.27	7959.72	2973.53	2857.72	2716.44	2710.5	3004.61	3196.95
M1039T59	10375	10652.9	10648	3135.61	4548.16	3656.37	3905.04	4518.33	3975.23
M103T202	1565.8	1548.54	1877.07	1805.88	1472.96	1021.8	1025.01	488.021	1041.46
M103T45	8499.63	8791.19	9336.58	3019.22	1958.08	1882.19	3780.56	2718.24	3673.83
M103T500	2364.44	3011.41	4042.71	3395.36	2915.92	3180.48	3616.24	2873.82	3160.84
M1040T196	944.88	1136.57	924.186	5270.99	2576.35	2395.92	3324.84	1555.75	2670.1
M1040T241	2901.65	2928.95	2647.35	2136.76	2174.26	2128.68	747.672	822.785	1033.8
M1040T281	737.577	560.812	538.503	9855.15	8413.13	8975.13	3096.81	3627.56	3865.57
M1040T45	703.041	489.66	651.208	842.432	562.739	624.273	972.261	990.095	969.687
M1040T58_1	4917.07	5324.74	4835.3	1670.91	1703	1681.27	1781.78	1710.66	1759.26
M1040T58_2	2330.53	2764.61	2038.81	963.827	899.396	1385.22	679.883	944.276	773.765
M1041T281	442.909	492.425	244.97	4343.53	3017.8	5017.72	1532.77	1926.43	2491.91
M1041T45	1117.25	667.438	1303.04	839.426	565.092	1147.19	662.306	1187.76	780.953
M1042T45	1093.08	1169.56	1029.35	1113.81	545.427	427.696	984.09	986.531	1318.91
M1043T353	1367.89	1081.22	1016.77	1330.71	921.125	761.86	892.029	1134.63	992.827
M1043T45	962.126	1200.05	949.748	987.832	906.962	1062.88	1255.96	959.171	1081.99
M1044T268	1323.79	2021.54	1796.51	3376.84	4091.74	3898.06	2327.61	1430.04	1600.06
M1044T297	10378.8	9969.56	10963.3	19483.5	19472	20981.7	6302.11	5457.93	5651.11
M1044T352	695.709	361.41	1038.44	670.134	496.696	487.028	790.895	636.545	736.059
M1044T59	1178.7	728.044	1234.8	1548	2295.46	2225.59	1315.23	1367.86	1733.05
M1045T297	5859.88	5555.34	5874.65	10027	10376.6	10537.8	3817.69	3520.87	3443.72
M1045T308	1122.85	977.97	1021.84	868.793	665.223	966.209	455.665	469.568	225.483
M1045T45	624.502	650.541	1048.01	575.218	736.226	1017.94	862.443	533.646	684.576
M1046T257_1	2115.29	2007.8	1981.62	6169.65	5555.66	5118.17	2228.04	1964.15	2598.41
M1046T257_2	295.677	424.491	315.189	1731.12	1416.89	1355.17	530.711	380.616	546.963
M1046T275	89.2227	88.4452	24.1402	2304.81	1974.07	3145.92	2820.7	2351.62	2794.86
M1046T280	5822.95	5267.51	6444.09	10871.5	10593.9	10416.2	5761.4	6582.95	6830.62
M1046T295	6647.86	6037.51	8739.66	12139.8	13204.1	12758.3	5060.97	4796.3	4150.46
M1046T59	5676.53	4700.72	4617.46	1603.69	1748.68	2097.55	1848.87	1428.45	1584.42
M1047T257_1	1168.93	1274.41	1144.18	3724.32	3344.1	3392.56	2145.66	1158.08	1328.01
M1047T257_2	890.241	742.693	1219.99	2319.09	2053.37	2075.34	775.799	511.85	313.386
M1047T280	1358.82	602.951	813.847	756.664	538.111	151.392	168.487	313.613	345.134
M1047T281	3634.48	1891.07	5777.36	6897.16	4898.89	5444.05	2811.95	4373.72	2561.54
M1047T58	2947.33	2665.16	2308.37	919.814	1278.27	1371.71	873.194	1056.64	1142.12
M1047T59	3677.22	3278.43	3540.32	1140.89	1531.3	1710.73	1219.3	1125.85	1735.97
M1048T257_1	1588.54	1298.88	1431.17	2993.4	2763.34	2868.93	1054.38	774.16	1033.65
M1048T257_2	572.56	616.762	554.068	1059.65	980.328	1177.11	199.025	209.456	106.358
M1048T280	1092.85	1679.71	1297.55	2124.33	2388.67	2590.76	1064.54	1084.39	1653.23
M1048T295	1117.21	1346.51	1461.42	2317.63	1874.41	2134.23	1015.23	1253.08	793.476
M1049T210	1240.49	1268.09	1207.04	11470.4	6601.17	5079.28	4843.24	4705.11	4145.9
M1049T244	223.306	264.248	275.395	2643.72	2113.82	2072.26	774.218	641.956	527.434
M1049T257	1358.98	1477.3	1509.7	2317.06	2002.98	1576.03	1354.52	1285.83	1471.17
M1049T304	627.773	945.832	678.535	2099.24	2131.11	2171.43	744.26	680.928	1120.69
M104T506	4846.04	5090.96	4033.09	5049.96	2031.68	994.752	6140.53	4101.96	4488.46
M104T52	214289	238947	252472	182899	187236	190930	406421	415046	402194
M104T53	857.673	862.327	836.17	505.719	1049.46	1036.9	1454.72	1887.16	953.444
M104T530	918.081	853.896	1064.65	557.588	337.294	286.94	174.196	573.955	637.934
M104T54	15156.9	20100.8	19622.3	42534.7	49372.2	49096.5	26740.3	21381.3	27438.5
M1050T160	981.865	1747.92	437.082	1694.48	3257.65	1598.87	3608.67	2850.59	2827.58
M1050T246	1185.23	1061.39	1370.78	4766.23	5195.1	5210.77	1176.62	1200.16	1030.46
M1050T304	451.901	462.089	481.973	1502.98	1608.81	1350.74	854.482	347.965	730.531
M1051T160	202.196	203.872	873.524	1386.23	1439.66	1776.12	1496.43	2316.9	2524.63
M1051T246	644.822	993.766	645.08	3645.73	4335.72	3052.94	493.548	434.797	435.437
M1052T242	1406.14	1424.92	1776.55	9558.2	11632.9	10038.6	1772.21	1742.98	2007.38
M1052T304	2139.31	1580.05	1492	3676.22	3497.5	3020.97	2251.48	1596.28	1970.93
M1052T45	935.816	964.845	919.164	586.563	628.94	880.18	683.917	788.706	516.907
M1053T213	1141.56	1202.53	1030.2	4808.78	3373.13	1598.56	17807	19562.3	16461
M1053T233	2260.06	2049.86	1984.36	10358.7	9957.25	9770.48	3155.17	7199.13	8668.68
M1053T242	738.826	701.362	792.527	5859.74	6712.69	7015.09	1033.18	399.978	616.052
M1053T257	2532.39	2801.1	2532.05	3058.98	2642	2915.03	2265.08	2901.77	2948.74
M1053T276	2993.8	3673.94	2949.93	2289.68	3128.47	3639.3	1459.74	1426.8	818.591
M1053T305	1192.65	901.254	642.641	1806.22	2088.6	1862.78	1055.02	942.482	1358.59
M1053T45	501.404	795.631	735.881	695.864	680.326	1000.06	460.761	706.448	336.81
M1054T213	873.344	953.527	760.65	2097.78	2134.73	3522.14	11088.8	11361.8	11202.9
M1054T233	1335.33	1552.88	1053.61	5745.13	5399.72	6502.77	4971.18	4882.54	5451.81
M1054T257	1360.22	1552.7	2114.02	1318	2152.01	1710.12	1258.23	1447.29	1112.5
M1054T283	380.219	577.64	491.68	24499.3	30666.7	26220.2	5958.7	5385.74	5157.97
M1054T59	2196.7	1766.04	1861.17	673.705	1049.12	1155.39	1032.34	867.244	1384.28
M1055T226	3809.59	2826.09	2984.56	2423.71	7143.53	4742.34	3100.54	5488.91	1630.59
M1055T256	461.772	371.338	598.216	4529.23	2944.3	3757.78	4893.36	5180.63	4719.37
M1055T262	1055.47	1373.34	2086.16	739.86	660.134	767.664	759.631	666.099	753.072
M1055T283	298.515	259.198	316.332	15780.9	19173.4	16066.9	3279.88	3320.96	3294.19
M1055T58	3209.2	1361.82	1699.46	1224.81	1141.79	1176.33	1018.13	877.359	961.003
M1056T228	1736.5	2072.07	2426.14	3000.04	3208.68	3470.79	4171.08	5071.14	4523.81
M1056T257_2	455.803	366.205	511.412	704.324	677.676	753.094	304.737	134.725	100.67
M1056T257_3	252.336	221.379	293.133	2016.55	2304.99	2233.4	3263.7	2628.79	2353.45
M1056T283	200.579	270.233	142.812	7071.76	7393.17	6313.12	1770.91	1774.43	1540.95
M1056T44	1173.87	715.144	758.15	515.882	1145.68	792.131	933.734	774.83	845.423
M1056T45	434.596	393.92	419.836	678.994	555.405	549.429	515.898	769.11	646.265
M1057T214	502.66	595.618	542.739	1908.77	1658.1	2006.01	3394.92	4094.02	3456.13
M1057T289	3576.24	3535.93	3642.36	9152.21	8781.79	8455.08	4387.5	4256.86	3808.73
M1057T45	751.775	773.914	1116.05	774.035	779.665	1093.03	1027.78	889.106	491.55
M1058T257	278.199	596.845	718.935	573.263	907.608	858.43	135.081	530.859	106.544
M1058T289	2547.42	1943.41	2430.59	4241.23	4268.15	5087.56	2538.69	1944.63	2441.24
M1059T213	511.125	679.648	516.585	1966.9	2109.43	3120.79	3419.9	2741.05	2983.65
M1059T283	494.479	474.862	389.008	17664.3	16734.9	16476.5	3230.29	3746.18	3028.98
M1059T290	2209.89	2153.04	2333.15	6623.74	6079.97	8382.35	2548.55	2320.81	1998.02
M1059T298	1776.6	2067.69	1881.3	4695.78	6076.95	5053.01	1729.76	2311.76	2591.93
M1059T331	1310.25	1156.06	1235.54	947.374	1018.67	797.646	1304.92	1136.47	594.976
M1059T45	613.004	753.571	754.547	717.789	664.224	342.747	717.458	797.674	519.12
M105T338	6758.74	5910.23	5609.27	5373.51	4031.07	5022.25	7179.67	7326.19	5492.17
M105T45	29237.7	37206.4	33461.9	28593.3	24725.8	24137	30964.5	27313.7	29339.6
M105T490	893.348	1056.4	1010.78	569.001	853.997	759.11	903.185	753.423	543.427
M105T52	13014.1	14746.8	14533.8	13549	11424.7	11947.1	27091.3	24961.4	27078.2
M105T54	1343.72	1796.79	1129.1	3766.16	3672.23	4321.73	3015.5	2328.69	2939.91
M105T66	5596.18	5842.68	7303.19	1296.16	1529.61	1823.96	7761.69	7973.94	6498.16
M1060T232	510.138	571.008	560.757	3469.97	2821.73	3162.23	686.256	2256.76	1684.5
M1060T260	4349.42	4346.1	4797.12	5407.5	5041.92	7241.62	2496.3	2849.59	3482.24
M1060T283	229.466	211.673	264.31	11385.2	10471	10697.6	2272.25	1945.59	2738.41
M1061T260	2866.16	2750.54	2647.63	3000.69	3594.37	4577.95	1988.65	2177.09	1800.63
M1061T282	754.467	373.956	651.116	17283.2	17320.5	17177.3	6741.65	6300.23	6498
M1061T291	1093.71	1155.01	1344.93	1053.59	757.186	555.826	394.653	474.73	279.832
M1061T300	1554.08	2053.22	2030.57	2073.53	5246.23	9443.75	1450.4	1113.36	1446.26
M1061T45	781.472	885.515	838.835	672.206	729.772	477.152	527.144	940.341	802.408
M1062T249	86300.8	70063.4	118239	130468	132359	123182	35586.1	35308.9	38899.6
M1062T267	43466	45381.3	43526.5	65269.9	64709.3	87881.9	20705.6	27535	28298.6
M1062T281	353.404	434.133	439.866	9633.82	10956	9739.68	4359.23	3145.99	2811.55
M1063T163	4627.33	4592.6	5435.4	1987.83	2424.56	2125.59	2542.28	1479.93	2130.95
M1063T249	40380.2	54992	40210.4	62230.2	70382.5	76807.6	22886.7	29080.4	21254.2
M1063T257	672.147	459.821	570.524	1571.75	1863.51	1590.48	645.231	430.8	1069.2
M1063T267	18627	19482.8	18184.3	38135.9	37923	40062.1	10330.5	13287.3	11814.8
M1063T269	707.264	961.626	1068.39	1065.02	785.642	749.542	308.453	110.737	200.517
M1063T281	386.543	380.722	801.852	4390.52	3687.56	5559.22	1557.92	2231.01	1534.64
M1063T298	1539.76	1188.99	1101.02	2323.48	2548.73	2356.63	660.302	632.12	699.761
M1064T163	2391.64	1879.31	658.719	996.858	1552.92	175.837	969.005	1007.26	1003.73
M1064T249	10702	11216.3	11170.6	18445.2	21529.8	23156.9	7124.02	7375.67	7737.51
M1064T267	6506.28	9259.7	6707.59	14391.2	13078.1	13149.3	5688.84	6103.75	6480.16
M1064T283_1	300.533	36.7198	32.8982	1534.76	2212.49	2159.11	791.177	497.275	452.171
M1064T283_2	55.6737	75.5494	96.3438	1295.77	1560.12	1538.19	423.37	735.347	783.514
M1064T298	934.892	703.753	544.184	1336.28	1506.27	1637.56	577.01	500.207	413.94
M1064T331	1053.28	874.471	1293.97	1118.72	895.635	938.432	1650.38	1091.76	1515.61
M1065T191	671.721	706.653	573.897	3238.58	3346.89	3741.72	1168.66	2007.51	1540.14
M1065T249	4243.66	2742.03	4266.62	6512.84	7715.19	6881.3	2403.88	6055.87	2851.2
M1065T257	534.05	422.289	508.751	1364.81	1446.25	1721.69	542.986	494.694	447.045
M1065T267	1998.18	1995.2	1939.97	5119.91	5186.35	8909.32	1997.73	2340.76	5309.63
M1065T271	545.519	351.788	340.529	4191.73	3090.31	2853.15	3177.51	2549.39	4407.42
M1065T276	2024.12	847.917	714.201	6779.72	7137.86	6847.26	8494.52	8945.64	9678.87
M1065T298	2838.97	2627.57	3012.72	4981.88	5003.17	5534.99	2073.79	1817.82	2482.42
M1065T45	735.623	822.33	839.2	366.843	397.11	377.965	772.993	339.811	811.728
M1066T221	441.503	558.278	462.21	3472.75	3283.77	3124.4	2003.43	1531.54	2149.8
M1066T276	1322.21	1105.78	1179.25	3762.63	4504.15	3938.05	6191.46	6664.97	4860.17
M1066T290	628.661	678.63	852.825	673.937	443.453	484.494	214.887	362.69	104.705
M1066T298	1889.29	1967	1379.95	2914.72	2883.43	2985.35	1122.96	963.102	756.703
M1067T275	6461.11	5138.3	6566.45	9646.65	10104	8230.9	2860.13	3686.66	4245.74
M1067T44	837.597	845.141	759.462	550.245	377.979	555.321	401.876	651.314	727.494
M1068T257	3268.93	3438.27	2884.97	5351.71	6075.95	6371.03	3804.84	3736.7	3444.38
M1068T283	612.654	396.097	813.473	8109.05	8265.34	7906.38	7400.12	6960.19	7329.74
M1069T216	741.398	941.873	782.117	3095.66	3166.81	4136.44	2247.76	3778.8	3729.89
M1069T257	1633.62	1759.02	1928.26	3098.17	3543.67	3446.88	2162.4	2113.2	2307.06
M1069T276	3556.38	3914.09	4329.86	7375.83	5833.35	5579.3	2894.2	2467.97	2079.37
M1069T283	489.077	360.492	560.723	6092.79	6262.99	5540.1	4432.35	4814.65	4807.28
M1069T307	4191.08	1916.07	2602.45	2117.15	1786.9	1397.75	2080.76	2218.32	1675.64
M1069T45	1090.02	455.837	855.265	611.676	862.616	703.356	639.225	956.861	744.092
M106T45	3616.74	5949.76	4741.28	3885.56	3815.67	3107.43	5383.04	3136.6	5241.76
M106T53	9270.26	8062.81	9856.34	7735.96	8967.83	8339.11	8810.69	8858.24	8766.27
M1070T249	828.705	604.887	845.868	793.565	919.316	1092.41	215.29	160.157	115.123
M1070T257	837.415	636.704	667.916	1441.66	1361.62	1307.93	1231.31	640.099	1880.93
M1070T282	316.051	215.323	303.488	2580.7	2768.73	2981.08	2653.93	2357.53	2473.33
M1070T302	2389.47	2302.03	2478.18	2222.21	1343.29	1872.33	2431.77	2907.45	2018.35
M1070T306	3165.12	3220.91	3172.58	2260.44	3219.02	2591.06	3425.12	2127.31	3317.12
M1070T331	5274.14	5644.07	5655.94	3106.2	3038.81	2414.93	3240.09	2563.8	2650.99
M1070T45_1	587.132	964.014	868.076	685.717	803.081	851.46	1197.85	1279.83	671.831
M1070T45_2	581.519	561.633	362.956	836.058	448.1	415.091	272.432	1202.26	597.351
M1071T249	693.656	732.31	550.275	998.643	1164.7	1060.02	243.33	186.364	312.596
M1071T331	4026.63	3641.08	3533.4	1707.22	1527.58	1421.55	2000.36	1517.57	1919.57
M1071T44	1001.53	1131.6	1099.68	931.781	895.896	998.006	1279.35	1260.65	662.632
M1072T331	1490.37	1163.31	1282.33	835.065	933.302	583.585	1022.26	770.792	831.33
M1072T45	1663.47	1414.61	906.019	985.579	913.106	849.284	942.699	822.187	1107.6
M1073T249_1	578.729	588.858	967.97	836.019	1178.23	964.961	395.652	282.236	399.395
M1073T249_2	601.194	665.801	481.866	815.726	714.628	826.793	435.378	330.602	538.482
M1073T283	460.304	365.233	458.084	6794.75	6413.33	5368.65	6323.03	5137.12	4696.57
M1073T340	2050.34	2391.79	2316.73	1206.71	1479.34	1162.19	1284.28	1233.64	1458.74
M1073T45	1061.93	1437.19	771.767	875.27	927.019	582.396	807.005	1075.29	568.046
M1074T231	437.411	584.897	427.967	2222.43	2007	859.968	5578.39	4774.81	5783.93
M1074T262	1653.78	1941.21	2001.36	4490.62	4080.04	4479.46	1019.17	865.498	982.883
M1074T276	1685.02	2981.23	1805.36	2663.07	1967.45	3285.04	1158.45	1620.71	1309.04
M1074T283	237.408	308.404	229.559	4166.75	4224.86	3736.57	3437.3	3515.84	3532.82
M1074T340	1119.44	1059.58	1083.58	770.372	601.965	628.691	458.759	685.222	1191.25
M1075T212	974.249	1439.14	933.234	1279.43	1200.14	3016.25	11251.9	11351.1	9906.33
M1075T231	395.437	484.717	418.971	1493.39	893.965	1709.96	3150.36	4211.43	3628.66
M1075T233	659.273	783.76	950.598	3590.66	2021.86	3549.83	4120.43	3343.46	1507.36
M1075T262	1189.16	892.703	1367.44	2081.2	2451.23	2888.5	1567.75	1219.27	939.846
M1075T276	1670.62	1791.15	1974.62	1673.81	1561.64	1336.78	542.477	1281.41	577.634
M1075T283	183.743	174.293	335.188	4315.9	3102.53	2998.09	1943.61	1816.52	2149.4
M1075T300	1600.95	1081.14	1411	1042.23	721.675	1047.43	390.331	356.262	257.072
M1075T44	657.545	1252.04	428.261	696.177	574.574	523.044	519.545	833.486	477.147
M1076T212	550.742	592.567	567.345	1091.33	2168.27	1117.19	8020.96	6318.91	6785.28
M1076T241	2481.28	2639.86	2199.01	3264.35	4129.78	5095.08	2224.03	2410.98	2892.8
M1076T269	3294.09	2519.11	2475.72	3410.13	3550.98	5337.4	2136.42	2105.71	2112.36
M1076T283	171.361	77.7981	252.54	1332.94	2661.94	2154.19	1528.08	943.346	1060.04
M1076T300	812.567	1033.79	997.943	366.856	305.757	375.242	204.298	90.4686	91.2396
M1077T241	1699.31	1642.68	1658.25	2707.9	2027.99	2182.78	2192.64	1792.03	598.001
M1077T257	305.722	298.871	341.601	1480.16	2219.74	2348.94	3800.38	4900.78	3177.78
M1077T268	1191.35	1243.69	1427.31	2130.92	3684.3	1925.7	1219.72	1131.5	982.06
M1078T257	197.065	38.5842	265.327	880.325	1061.06	1160.65	2028.35	2145.1	1980.81
M1078T340	1451.08	1159.75	764.885	729.512	763.752	699.49	816.228	825.33	870.614
M1079T208	753.061	756.203	760.243	3456.98	4127.26	4573.9	6013.38	6164.49	5677.4
M1079T231	489.802	512.619	447.665	1310.64	1336.16	1644.68	7351.93	6545.68	5369.06
M1079T243	2826.13	2128.41	2554.1	2441.06	2208.03	3000.05	427.09	493.411	432.944
M1079T289	640.21	436.607	589.75	1368.23	1426.95	1392.09	461.977	984.045	1126.11
M1079T45	608.031	435.8	1211.08	641.491	677.532	795.472	677.415	1192.33	412.8
M1079T59	56.0965	220.812	98.1458	508.132	603.471	505.819	553.107	875.494	838.647
M107T162	12114.3	5293.96	7508.31	11429.5	12765.8	13378.4	10037.8	8233.45	11801.9
M107T188	4731.77	2970.23	3652.16	5415.46	5579.21	6717.82	3848.09	2408.7	3009.34
M107T260	10542.2	12618.6	5818.87	1597.34	4752.61	3445.21	3768	9073.65	3161.48
M107T45	6257.3	5300.2	5572.63	3735.93	4223.37	3869.15	4686.56	5023.69	4713.08
M107T485	4601.6	6133.75	5248.62	3148.02	3192.84	4379.03	4206.49	4220.17	5529.05
M1080T208	160.164	231.813	223.553	1300.49	2222.08	2204.36	2269.37	3545.93	3076.2
M1080T243	1455.95	1315.92	1491.09	1389.87	1749.31	1773.1	224.433	339.032	195.244
M1080T300	1555.87	1325.54	1617.47	402.232	687.343	515.871	124.987	146.21	207.738
M1082T276	26880.8	24270.2	28030.7	80720.3	80852.9	76460	120377	112354	116075
M1083T234	665.875	1265.5	1387.86	2325.13	3463.16	5747.94	3546.6	449.832	4094.61
M1083T249	7064.57	8326.67	6789.45	6825.5	6285.58	6129.62	4439.03	4816.8	4167.54
M1083T267	4679.11	4898.29	5726.26	6754.94	7463.66	9615.62	4076.71	5339.75	4308.76
M1083T276	15303.1	14229.8	16965.1	46958.8	45989.9	43028	70501.6	67074.7	64837.1
M1084T243	2815.99	3183.48	4122.89	2064.6	2946.42	1821.02	972.293	1309.45	440.24
M1084T249	3592.93	3728.64	4927.27	3580.19	3862.91	3984.31	2584.27	2088.68	1642.06
M1084T276_1	3470.89	3870.17	2664.64	11505.8	13466.3	13270.2	17232.3	19576.5	21206.9
M1084T276_2	7292.56	6675.56	6874.91	17775.4	19111.2	17437.1	28013	25778.1	23930.2
M1085T243	1690.09	1934.86	2063.34	1148.49	1398.56	1442.78	293.251	297.62	403.819
M1085T255	305.525	203.295	249.028	1482.39	1716.11	1907.84	2998.26	2631.86	2496.09
M1085T267	3119.78	3375.51	2549.86	4241.71	4264.04	5572.8	2000.09	2578.13	1850.39
M1085T276_1	2546.69	3269.37	4539.82	13007.9	15299.4	13564.2	19023.7	20571.1	22556.9
M1085T276_2	3228.64	2769.7	2927.65	10740.1	9722.86	10918.7	15291	15638.8	15061.7
M1085T276_3	2881.41	2267.71	2838.99	6434.68	6708.26	7094.25	11547.9	11779.9	8322.56
M1085T45	671.442	942.568	886.387	732.74	741.245	654.237	781.947	742.647	569.553
M1086T249	1558.82	2501.54	1582.73	1705.86	1316.52	1786.58	1072.02	1076.14	885.754
M1086T268	701.139	1477.95	1388.04	1804.13	1569.45	3009.49	1218.94	1621.07	923.324
M1086T276_1	1376.43	1074.27	1519.41	6676.12	6089.55	4820.67	8317	8208.17	7123.26
M1086T276_2	660.679	493.711	1315.28	3180.38	3678.1	2953.7	5690.79	5259.41	4579.54
M1086T276_3	979.887	545.711	689.745	1935.8	2268.1	1284.03	3738.24	2737.52	3473.85
M1086T314	2318.02	2669.35	2720.41	493.302	305.224	642.184	319.079	154.864	365.407
M1087T276	18918	15564	18086.6	50439.7	50167.2	49077.8	72711.6	70063.7	77933.9
M1087T277	547.429	160.68	230.298	1173.15	1646.25	1380.45	1818.22	2143.05	3127.96
M1087T351	1062.9	1491.54	1317.17	784.415	893.381	968.596	783.617	870.087	1179.4
M1087T59	1201.7	1154.45	1133.85	2239.49	2047.57	2322.56	2094.07	1329.74	2536.14
M1088T160	411.183	815.489	644.177	1083.15	1059.78	1644.7	1846.67	1158.21	1360.38
M1088T276	10402.6	10340	9982.59	28454.8	29200.1	29546.3	41519.2	40504	39340.7
M1088T59_1	730.923	1106.81	1115.76	2448.98	2425.39	1915.64	2019.53	2132.2	1802.82
M1088T59_2	613.233	479.07	865.64	1851.18	1981.11	1711.04	1658.14	1459.36	1861.94
M1089T276	4668.52	4384.73	5164.71	14070.3	13364.8	13015.3	18379.7	16760.7	20563.8
M1089T59	451.169	424.009	383.546	1034.11	652.932	1043.28	988.611	995.704	1045.65
M108T105	43.3069	28.2682	36.3664	335.839	385.853	403.991	633.71	502.517	783.845
M108T37	1027.5	1248.02	2428.7	758.104	870.452	852.559	1217.05	1102.97	845.243
M108T481	6871.96	6627.03	6149.08	2234.15	4685.94	3304.68	3845.16	3377.96	4253.16
M108T485	7647.53	7135.41	9914.85	7179.58	5050.11	5864.74	5292.5	4747	6871.61
M1090T243	6073.16	5397.43	6515.16	6963.24	6426.52	7369.65	3587.76	3875.33	4024.7
M1090T274	3273.83	3734.03	4560.28	4449.07	4396.79	6318.67	524.743	1362.24	1015.33
M1090T276	1992.95	1262.24	1893.19	4998.2	5192.95	4894.71	7941.73	7715.37	8026.31
M1091T243	3737.08	3981.81	4823.36	5268.35	4603.63	4346.32	2844.98	2460.45	2996.51
M1091T275_1	2734.08	2323.87	2915.29	3015.99	2929.53	3520.03	925.031	1736.93	897.691
M1091T275_2	715.913	462.17	809.151	2572.04	1086.08	871.45	1358.02	2522.51	3086.63
M1092T241	18162.4	17340.4	18732.5	15551.5	13359.1	13692.2	14115.2	13128.5	15946.8
M1092T276	408.119	718.035	262.089	2583.03	1874.27	2020.31	2443.27	1881.92	3007.3
M1092T331	1615.33	1693.94	1704.75	1062.09	968.582	685.104	938.308	979.858	1202.94
M1092T58	621.985	689.883	544.784	1330.63	695.012	930.14	609.43	630.842	835.743
M1093T241	10803.6	9098.06	10586.5	8088.14	9434.62	8783.38	10060.7	8436.63	9859.32
M1093T276_1	404.28	207.644	476.284	1489.34	1645.22	1392.79	2736.84	2930.16	2620.92
M1093T331	998.27	975.349	906.035	1015.28	628.89	527.191	833.278	629.068	784.281
M1093T58	178.124	283.832	418.021	1243.86	625.822	864.145	907.543	800.391	445.857
M1094T241	3601.89	3424.75	3993.08	2596.98	3905.17	3668.29	3605.2	3513.61	3554.29
M1094T253	283.63	226.128	237.725	434.294	491.349	626.538	7609.49	9019.63	6762.62
M1094T45	629.191	951.505	709.392	552.338	358.226	474.641	824.614	587.464	882.271
M1095T217	333.813	472.357	493.68	1720.56	2096.24	2453.33	5657.66	4018.91	4023.02
M1095T223	1367.51	1348.2	1333.44	4202.49	6679.23	5844.69	4620.91	4799.4	3224.29
M1095T45	818.308	752.027	881.89	307.705	693.587	510.316	448.733	598.75	700.01
M1095T60	490.853	614.41	879.94	1135.57	1246.37	1185.28	800.175	890.45	837.972
M1096T61	213.284	311.821	340.487	1211.17	743.601	1006.43	549.942	634.499	574.464
M1097T198	2434.35	1753.96	1706.08	6780.46	5495.6	5345.42	2827.83	2663.86	2759.82
M1097T213	620.346	1013.3	522.278	6736.43	6850.11	6622.47	24180.3	28925.4	26023.7
M1098T198	927.155	1208.53	1142.05	2863.51	3060.35	2735.26	1398.95	1979.3	1413.54
M1098T214	735.665	606.598	538.047	5310.54	6084.6	4430.72	16375.9	18811.5	16418.8
M1098T217	391.356	485.548	335.66	4101.1	4622.73	5001.29	2998.37	3399.21	3218.33
M1098T45	764.379	745.84	663.317	772.531	655.006	881.628	576.508	824.992	1161.43
M1099T198	592.058	652.59	700.447	1726.11	2160.81	1295.14	1652.66	1424.05	1852.32
M1099T204	223.38	372.567	338.787	2363.71	2772.07	3048.32	8492.83	8691.39	6793.21
M1099T214	555.149	290.366	629.429	2575.26	2962.69	2628.79	8634.49	7383.09	6776.47
M1099T217	664.972	734.306	573.271	2727.38	3568.81	3915.39	3422.71	3396.63	3304.86
M1099T45	939.597	1004.58	690.158	652.238	781.393	617.054	984.838	736.887	814.274
M109T231	11899.7	12031.1	11780.7	9244.92	14593.6	10156.6	10112.7	12050.3	8811.07
M109T414	18480.5	20319.9	16689.8	18722.9	10301.1	14218.5	36468.8	12071.4	11990.3
M109T55	22659.6	24480.1	24366.3	20339.8	22988.1	21611.2	16894.6	14567.9	14887.8
M1100T186	1639.27	994.957	1117.46	12581	14137.9	14348.5	2258.48	2302.13	2585.08
M1100T248	717.975	809.533	947.546	1155.44	1109.41	1246.21	565.285	217.59	285.297
M1100T45	1277.56	1167.34	948.347	766.167	874.936	999.329	957.829	1063.51	1261.18
M1101T186_1	683.889	1278.89	859.949	14193.4	12260.2	11613.1	2334.43	2562.29	1860.64
M1101T186_2	980.325	924.888	1218.3	9663.5	7742.6	9284.83	2301.3	2567.02	2014.78
M1101T203	275.641	231.906	151.666	1320.89	1980.93	2308.9	5546.69	5703.53	4162.53
M1101T208	191.733	231.106	244.143	686.997	374.891	1273.04	1531.44	2038	1564.16
M1101T275	212.755	317.196	333.655	5212.99	3398.53	4308.93	4843.89	3698.52	3865.65
M1102T186	447.18	208.368	794.787	4358.8	4964.32	4725.72	768.845	1099.94	414.485
M1102T202	45.9309	61.4751	89.9772	836.708	857.93	943.46	2223.27	2823.29	2253.06
M1102T274	226.028	264.542	293.83	3664.94	3599.04	2938.5	3266.14	2500.02	2933.85
M1102T306	145.783	76.5363	280.209	945.517	949.157	1202.89	702.576	412.004	598.179
M1102T58_1	1136.89	609.385	774.526	1242.64	996.012	789.674	1052.62	654.143	611.36
M1103T249	416.801	464.114	586.082	840.024	987.316	1034.71	408.599	475.139	605.982
M1103T276	4482.11	3430.97	3043.34	5953.42	6167.39	5635.61	9829.35	9286.55	9662.54
M1103T332	921.096	702.03	1077.62	630.335	999.103	571.089	845.364	872.176	853.623
M1103T45	745.207	913.341	721.987	442.044	681.342	561.517	691.596	736.509	841.944
M1104T143	1060.92	902.391	880.976	624.256	414.721	1082.15	154.662	22.7409	10.842
M1104T250	4351.8	3950.27	5989.56	5763.05	8664.7	6559.74	2488.88	2581.98	2868.33
M1104T276	2137.46	2332.3	1519.71	4038.56	3109.75	3641.75	7651.9	6033.06	6980.33
M1104T295	1235.29	1547.83	1320.5	2688.07	2692.91	2838.48	1741.4	1548.89	1496.09
M1105T250	3085.1	1024.36	2453.11	3920.2	5432.43	4680.66	1623.69	1591.59	1728.79
M1105T292	979.235	964.671	919.774	407.043	472.11	504.626	42.7708	231.189	123.945
M1105T295	837.528	753.477	877.671	1925.87	1718.17	1561.21	900.78	807.149	899.672
M1106T141	902.379	852.807	1204.07	1664.6	1550.3	1516.17	92.8076	110.937	79.5638
M1106T246	89.4951	130.633	310.553	2552	1690.22	2542.02	338.954	398.947	298.826
M1106T255	3611.35	3025.57	2601.68	8928.36	9318.15	8029.98	5598.09	3990.31	8035.06
M1106T281	3359.43	3275.74	3483.05	16292.3	12925.1	13700.2	6886.05	6698.07	6634.12
M1107T142	666.557	541.757	581.401	849.764	951.324	781.956	130.1	125.697	10.8506
M1107T246	985.799	1045.97	1098.74	2103.55	3557.25	2679.37	2746.44	2829.59	2065.39
M1107T281	2165.39	2432.77	2441.43	9581.39	7996.13	8762.73	3769.71	4002.87	3496.44
M1107T59	541.431	443.473	628.496	1203.94	996.51	1587.47	960.06	1004.28	754.612
M1108T185	475.885	327.26	470.156	1684.07	1512.5	2123.93	559.684	372.896	340.116
M1108T226	5523.89	5172.37	5112.71	4552.75	3775.65	4639.13	5592.82	3394.33	4228.23
M1108T281	1039.23	1284.46	957.479	3667.09	4034.13	4643.94	2440.45	2160.55	1647.09
M1108T331	880.313	763.245	538.535	1241.79	516.664	715.786	852.194	927.775	1119.14
M1109T186	209.915	237.508	157.332	2140.04	2634.56	2552.91	637.766	372.395	539.351
M1109T212	627.229	675.712	755.071	9156.73	9200.21	8870.23	4964.74	6475.5	7935.02
M1109T226	2840.83	3133.06	2970.39	2580.23	1574.41	2143.45	3049.44	2235.67	2889.4
M1109T44	961.926	1002.03	805.376	697.569	481.484	458.557	764.866	561.297	875.392
M110T45_2	480032	457009	496464	379503	332289	349175	406093	435831	403728
M110T488	2894.81	3007.39	3066.22	1854.52	1644.88	2210	1972.62	2140.47	2658.36
M1110T226	1052.44	1010.57	1101.82	588.194	686.014	529.462	640.482	1047.87	638.41
M1110T292	658.435	861.144	804.405	594.737	445.727	536.67	132.593	265.054	409.645
M1111T220	1065.6	893.473	732.299	4708.79	5102.66	4257.18	3853.81	5374.96	3022.02
M1113T193	382.395	274.492	299.948	3832.15	3167.81	4455.16	2010.93	2400.74	1865.7
M1114T193	254.644	106.882	317.107	2445.54	1793.13	2329.73	1211.96	1290.37	1023.84
M1114T242	2827.1	2850.7	3715.62	3447.95	2135.79	1786.02	2097.3	1785.87	2075.59
M1114T45	1070.87	1249.17	1329.28	642.361	861.147	751.917	657.124	772.245	696.902
M1115T196	127.575	279.798	187.415	3349.98	3886.32	2870.38	4026.97	4194.06	2842.89
M1115T219	626.735	617.883	900.065	1642.14	2269.65	2521.45	3296.69	2537.88	3674.84
M1115T242	1980.97	2084.15	2280.76	3831.35	1860.38	2518.88	1629.19	1445.21	1113.22
M1116T196	157.385	99.9301	119.393	1659.06	1641.04	1069.08	3408.21	3148.51	2060.69
M1116T253	149.96	53.9567	158.488	668.397	458.019	1141.81	11664.8	7739.27	11928.1
M1117T253	170.033	187.228	224.934	477.597	302.749	410.966	4845.34	4575.35	6067.32
M1117T340	2005.04	1875.87	1355.85	1035.99	971.085	1409.53	1729.4	923.889	582.065
M1118T286	1750.98	1701.87	1675.45	1836.94	2260.87	2274.79	1130.85	1059.2	1564.95
M1118T340	1238.71	1227.59	612.493	330.396	503.432	802.373	654.609	604.811	903.047
M1119T213	1160.18	856.369	935.108	3887.09	4346.2	4080.95	17621.8	19087.2	19594.9
M1119T276	1002.33	554.431	941.107	2252.5	1973.64	1487.93	2952.27	2544.82	3008.84
M1119T286	1072.87	973.782	1148.8	1610.62	1721.63	1414.84	629.46	590.297	613.436
M1119T300	1031.61	1234.46	906.899	616.765	497.762	484.78	141.953	203.808	115.239
M1119T59	2694.43	2036.52	2443.72	553.505	358.007	648.109	942.589	964.25	987.712
M111T44	1280.27	1305.42	1310.76	1299.59	822.821	779.824	1134.14	465.634	1446.3
M111T45	71149.3	69124.5	71705.6	57949.5	55920.8	53261.7	66863.6	65846	60265.6
M111T488	2889.9	3741.3	2916.18	2662.5	2172.06	2167.91	1859.01	2250.98	2471.51
M111T62	21237.9	20322.3	20835.3	2848.24	1806.48	1984.39	1884.09	1054.84	1811.37
M111T70	5830.3	4319.05	4734.7	1020.44	1015.06	955.713	1261.67	744.371	594.503
M111T96	10745	3409.01	3519.94	1391.68	1290.35	1312.28	863.859	929.663	1087.26
M1120T213	1027.41	888.132	812.013	2179.98	2499.61	3159.59	11572.2	12956.7	12210.9
M1120T240	38052.7	41596.2	41378.4	63697.6	66428	65863	35463	34219.2	35657.9
M1120T269	4912.65	4786.73	4945.14	10341.1	8432	9892.01	4314.17	4079.45	4516.42
M1120T59_1	2229.63	2011.35	2502.03	731.923	581.815	199.027	1126.64	722.281	935.429
M1121T212	1249.41	1456.74	1307.16	4277.37	2090.7	4532.72	12262.3	6145.26	12058.3
M1121T233	594.034	631.381	697.669	3871.43	2909.65	3271.33	4996.42	5037.38	5092.38
M1121T240	19951.4	21204	20967.8	39389.3	37679.8	38647.5	20917.2	21545.6	21649.7
M1122T204	197.474	191.561	282.668	858.664	714.015	1175.41	3300.91	2784.16	2736.42
M1122T223	3300.05	2390.06	2699.04	9803.02	9028.27	9485.38	1283	1530.2	1565.36
M1122T237	19040.7	19929.6	20754.8	74805.8	72309	76890.2	34082.4	30817.3	31311.4
M1123T203	185.174	153.867	206.847	916.258	790.161	1276.02	3917.93	2671.09	2779.97
M1123T237	9678.96	9567.99	9140.11	40903.3	39579.8	41117.7	18372.2	18395.2	17208.5
M1123T245	1867.35	1845.25	2069.34	2517.8	2128.17	1830.23	388.764	495.109	936.467
M1124T237	3062.8	4691.59	3111.91	13585.6	16954.8	15156.9	8606.85	6586.46	7971.99
M1125T142	3624.12	3320.95	3214.41	1403.54	2885.42	3107.48	179.405	133.861	157.839
M1125T187	1265.34	1490.48	2327.1	12597.7	13680.5	11640.1	27873.1	27846.9	26695.9
M1125T234	537.061	542.99	393.979	3068.5	3584.05	3049.32	3178.11	1854.43	2582.28
M1125T237	936.054	985.018	779.053	5256.81	5022.88	3738.48	1454.33	2177.7	1807.89
M1125T246	393.805	411.881	281.501	2006.67	2098.18	1816.43	831.971	729.902	1692.63
M1125T60	490.597	530.876	297.776	2468.79	3178.95	2700.42	2042.12	1829.82	2203
M1126T142	1750.16	1664.38	1803.86	1488.15	1428.06	1737.53	226.755	61.8428	146.701
M1126T187	1156.98	1118.92	1055.36	8963.52	6188.23	8588.78	16519.7	18780.8	17675.2
M1126T234	546.961	513.779	535.733	2001.73	2235.5	2199.49	1333.88	2331.54	2052.92
M1126T249	1299.95	1625.43	1839.16	2158.46	4947.67	3788.18	2158.12	1528.13	1605.02
M1126T45	824.775	850.654	599.495	612.535	824.804	1157	664.87	784.149	412.45
M1126T60	221.719	582.495	521.363	1815.36	1428.36	1295.3	921.843	891.446	684.485
M1127T141	4996.13	4181.02	4470.73	5442.44	5153.01	5171.99	666.633	582.832	519.285
M1127T187	347.733	685.476	339.558	4506	3599.56	3884.39	7846.21	8542.61	8542.27
M1127T216	687.308	538.416	556.579	7104.75	8808.94	7141.82	8651.56	8096.55	9057.93
M1127T249	593.085	647.463	988.741	2165.53	2056.48	2547.68	1414.21	1057.15	790.848
M1127T45	1113.51	726.724	972.819	690.995	674.216	716.699	551.369	544.922	878.118
M1127T60	742.785	770.755	857.941	837.427	921.921	729.712	1067.74	599.532	811.21
M1128T141	2377.3	2223.77	2168.91	2744.89	2868.67	2279.74	415.603	320.088	306.668
M1128T222	315.336	404.126	360.826	7870.47	8337.8	8810.08	5683.89	4410.65	5064.33
M1128T245	3154.97	3153.75	3264.82	1857.31	1725.09	2028.23	1012.39	945.959	689.638
M1128T280	665.609	872.876	1060.86	2587.38	1623.47	2998.15	1374.15	1172.25	1446.74
M1128T44	747.139	1366.32	614.018	638.248	710.313	727.818	1009.59	1218.59	971.706
M1129T141	1148.25	764.428	1339.88	1349.31	1308.02	1581.16	164.971	170.339	158.375
M1129T216	637.74	428.341	536.55	2597.83	5243.37	4587.15	3519.2	3396.31	3677.16
M1129T222	528.338	469.475	325.743	4846.71	4936.16	4644.76	3152.94	3493.64	2518.48
M1129T245	1845.68	1797.09	1609.3	1192.34	997.555	1311.18	1185.53	694.151	954.226
M1129T45	937.305	1016.48	732.582	616.266	651.057	489.876	1206.53	860.463	832.073
M1129T58	874.323	530.317	451.976	1415.9	1031.8	1034.92	1992.22	1671.33	1627.86
M112T45	69740.5	69152.2	75014.7	55751.3	48878.2	50495.1	62876.7	70047.2	61399.7
M112T488	1045.15	1782.55	1125.03	1148.5	962.255	812.065	903.429	1009.93	906.315
M112T63	22495.2	22600.3	22721.5	30267.1	30007.8	32754.3	40151	46049.7	45658.7
M112T66	2117.57	2133.99	2252.23	1185.73	1430.68	939.627	5824.36	1722.27	2188.82
M1130T230	687.525	616.481	713.872	10503.8	6551.5	10460.2	6365.13	4619.11	4436.18
M1130T45	718.316	816.699	325.292	779.624	385.366	498.24	606.3	750.548	1214.14
M1131T351	1830.48	1363.44	1025.84	1195.76	1052.61	1219.97	1194.04	1295.15	943.066
M1134T232	352.11	408.032	396.357	2434.09	1202.83	805.081	763.345	228.625	986.858
M1134T250	437.528	352.793	400.333	963.457	1432.56	1307.65	2243.51	1784.02	1051.16
M1135T63	213.501	157.281	116.145	870.822	558.105	772.739	477.784	592.512	747.579
M1136T226	4787.36	4200.16	5402.35	14203.6	12426.9	14669.2	4179.14	2903.76	3954.79
M1136T257	231.585	172.153	139.877	1389.95	1647.14	1243.78	135.081	433.534	479.943
M1136T61	485.092	551.326	312.358	811.985	693.371	806.959	618.028	861.344	799.122
M1137T196	779.859	677.312	680.339	2306.3	2381.51	2364.88	3842.65	4006.02	3556.37
M1137T226	2485.96	2143.78	2038.4	8004.79	7460.24	9129.86	2486.84	2450.28	2726.05
M1137T254	848.843	811.914	770.288	3648.43	3041.2	3710.87	4152.28	4090.85	4664.55
M1138T196	357.021	206.84	477.897	1648	1716.27	2036.73	2274.95	2025.75	1826.29
M1138T223	1115.14	782.074	1273.5	9446.01	9090.4	9711.03	851.044	1288.13	2287.26
M1138T236	2579.75	1894.03	2363.25	4673.89	3095.07	3196.44	1120.79	1423.2	913.226
M1138T254	414.124	431.387	442.885	1909.51	1759.21	2427.81	2444.16	2209.48	2230.79
M1139T190	2424.16	2487.85	2049.87	35081.3	34023.1	36585.9	16381.4	16696.7	15326.6
M1139T220	333.08	390.057	415.826	5299.39	6484.69	6020.99	8148.15	8889.54	9247.35
M1139T223	281.145	344.908	284.91	5513.97	4432.08	4905.22	573.422	519.649	372.167
M113T45	2971.59	2633.91	3095.34	2383.28	2580.2	2068.59	2335.94	2626.92	2166.03
M113T490	620.416	765.296	1063.29	782.459	731.598	555.186	654.312	335.314	696.228
M113T58	1467.35	1490.83	1578.65	1037.83	1989.47	1586.79	1325.69	929.964	1104.52
M113T63	971.994	1230.76	1550.93	1105.15	1552.11	1610.25	1728.97	2343.16	2052.4
M113T71	5343.79	4976.58	6024.56	3990.81	5357.75	4223.35	8053.87	7933.32	9181.04
M113T98	4456.27	3957.79	3280.26	5586.94	6061.33	5533.53	11079.5	8838.02	8324.77
M1140T142	937.278	656.124	1018.35	815.209	938.542	915.961	45.257	36.3462	35.6035
M1140T191	1450.46	1342.11	1610.44	21593.4	19166.9	19412.4	10218.4	11410.1	10392.8
M1140T221	366.524	302.581	300.89	3295.95	3387.47	5097.12	5130.34	6310.17	4416.26
M1141T142	1743.19	1338.35	1713.59	1301.9	1429.9	1118.39	103.755	57.3075	75.9713
M1141T191	861.722	753.073	939.485	9675.89	8871.08	10355.6	2171.34	5503.85	4850.72
M1141T220	465.077	506.341	334.323	1798.87	1989.44	2221	3030.44	2513.94	2645.65
M1142T141	1828.11	1416.1	1837.48	2228.34	2298.92	2494	311.557	195.328	91.9465
M1142T191	367.854	319.683	476.864	3431.75	3928	3261.74	3758.94	2090.39	4380.81
M1142T239	5423.57	5501.54	5793.28	8813.71	7938.24	9013.21	6306.93	5309.25	6203.24
M1142T45	757.084	473.184	891.677	716.865	664.883	651.038	671.567	477.156	389.613
M1143T140	2468.56	2085.14	2121.91	2313.46	2387.34	2935.72	303.042	145.972	90.328
M1143T240	3224.78	3652.72	3565.56	4637.86	5247.82	6235.79	3784.39	3374.02	3494.32
M1143T45	727.76	663.013	550.058	520.267	509.796	503.409	683.698	410.348	674.084
M1144T141	1278.22	1147.08	1079.64	907.947	1211.45	1215.24	207.121	175.811	59.0664
M1144T237	3347.78	4054.67	3377.89	8150.23	8100.71	6221.62	3836.78	3983.82	2190.14
M1145T209	199.119	280.195	221.395	2739.08	4158.4	3570.37	2946.28	4238.34	4296.32
M1145T237	1586.54	1166.89	1434.39	7206.27	5251.76	3507.9	1787.16	1218.78	2416.96
M1146T236	186.233	250.212	311.545	2754.56	5722.22	4271.92	2510.86	1316.71	2438.58
M1148T253	2299.79	2236.1	2526	3696.83	2888.99	2642.14	1693.59	1577.04	965.589
M1149T140	778.024	552.545	798.143	481.016	603.591	303.033	219.582	195.463	159.579
M1149T216	645.19	1030.46	683.346	5446.7	5064.65	6316.79	9575.16	9949.95	9472.16
M114T489	789.223	1070.13	922.216	614.909	694.878	715.362	865.721	706.108	815.35
M1150T216	579.857	559.173	416.298	3691.22	3651.28	4017.23	6062.18	6616.09	6164.69
M1151T216	511.395	624.603	572.165	2350.38	2979.66	2633.11	3288.89	3706.42	2740.98
M1151T245	557.291	554.836	442.596	440.201	393.318	394.824	270.453	49.8164	25.803
M1153T251	104.666	81.424	128.724	505.381	434.342	884.503	12637.7	11097.8	12195.8
M1153T62	209.49	339.64	123.325	803.047	813.612	628.197	952.933	669.135	825.206
M1154T251	80.4046	81.3371	111.484	308.478	328.448	393.426	7964.05	7072.38	7615.99
M1154T285	324.889	284.733	314.508	1743.86	2624.48	1338.67	1714.4	2497.93	2204.15
M1154T62	59.669	40.1648	74.6699	696.389	536.621	553.945	719.348	472.351	565.06
M1155T198	562.682	686.728	546.92	10914.6	12023.3	10057.9	4941.45	5887.77	5464.88
M1155T239	578.436	492.421	436.713	3443.15	2854.58	3387.94	4382.43	3676.32	3711.55
M1155T285	168.518	170.13	166.726	917.154	1438.06	991.593	1509.13	1112.93	1499.33
M1155T45	467.369	556.525	711.076	537.243	646.897	379.548	454.094	422.374	656.56
M1156T239	465.327	578.168	370.482	2232.68	2893.89	2406.89	2179.14	2547.67	2555.39
M1157T209	508.935	658.776	677.872	7899.8	5691.81	7334.63	4464.25	4293.19	4939.04
M1157T216	308.497	366.615	326.536	4027.47	4846.02	5582.24	2529.05	3067.64	2800.9
M1157T45	644.745	946.903	794.791	729.513	724.548	569.471	997.184	973.502	431.823
M1158T216	342.724	287.028	379.051	3555.56	3155.77	3042.29	1485.73	1887.22	1987.1
M1158T226	483.592	851.891	650.508	1860.83	1537.87	1633.21	632.57	552.858	485.13
M1158T229	367.996	346.469	278.672	9640.78	9074.96	10058.5	10883	10192.3	10592.6
M1159T229	209.567	180.761	214.979	6776.4	5440.77	5817.51	7743.37	7584.52	6975.07
M1159T254	446.819	605.193	414.017	2553.87	2359.57	2748.1	3665.07	2259.59	4171.69
M1159T285	169.934	206.387	123.816	1204.51	592.381	951.769	1179.71	1397.59	1414.28
M115T45	30559.7	35220.7	31837.2	29174.6	26941.9	25520.3	31857.5	28745	31466.7
M115T488	581.009	709.176	680.647	298.905	499.614	439.08	450.563	573.11	383.998
M115T59	38539.3	37740.5	42455.6	5628.69	5219.15	5579.1	3550.64	3913.38	2999.02
M1160T228	558.892	782.128	657.358	4796.64	3916.92	3399.84	2831.08	4288.27	1455.73
M1161T190	1050.7	967.273	1145.68	4370.29	5279.54	3718.01	3886.14	4133.05	3005.46
M1161T221	304.692	318.872	381.112	1204.91	1555.12	1980.36	2081.96	2705.87	2879.18
M1161T340	1812.48	1182.14	1137.63	873.904	1157.28	861.775	1447.98	748.856	1515.43
M1162T190	887.138	683.316	633.216	3166.12	2591.46	2952.96	1725.57	2998.91	2268.59
M1162T252	793.121	844.767	850.122	618.153	1792.47	1875.6	2147.93	3025.58	3012.24
M1163T191	342.865	244.613	274.539	1328.41	1254.86	1594.89	1352.81	1212.59	859.502
M1165T186	541.012	693.084	695.385	1682.68	2252.15	1584.72	1496.19	1402.03	1895.98
M1165T45	717.626	668.548	773.547	273.055	538.648	805.002	333.776	790.305	635.779
M1166T186	427.382	237.414	628.986	2132.09	2110.5	1470.63	1641.19	1816.58	1397.26
M1167T247_1	2074.46	1875.45	2027.64	2058.9	1734.16	2074.54	1115.43	865.392	546.736
M1168T285	107.331	349.709	258.065	239.724	297.955	257.002	1997.23	2196.84	2238.77
M1168T60	156.538	416.828	124.007	868.828	477.509	585.812	1043.54	873.764	1182.32
M116T147	729.99	638.537	897.606	2652.04	2503.21	3029.16	2150.94	1858.64	2001.3
M116T202	877.282	1013.12	1051	232.189	335.936	670.008	154.603	318.341	248.606
M116T45	6764.98	6623.81	4416.95	4526.39	4684.74	4508.41	5723.67	5557.88	5771.61
M116T489	6282.46	6046.47	7621.39	4196.46	4330.18	4018.42	4732.09	4241.57	4896.85
M116T52	6041.75	5407.21	6336.22	19859.9	19641	20826	15498.8	14598.2	15124.8
M116T58_1	528.707	1045.08	700.646	670.696	1465.82	1931.19	797.199	803.65	821.545
M116T58_2	210804	215889	223659	417927	432439	474544	356472	344217	394943
M1170T59_1	568.895	689.373	888.894	351.981	593.623	411.199	881.687	1044.59	1135.34
M1170T59_2	730.409	880.697	885.896	654.425	857.618	663.655	1347.68	1321.13	1134.6
M1171T226	795.687	705.325	567.559	6341.35	5708.03	4939.85	3497.34	2577.45	2641.26
M1172T226	398.781	449.903	384.402	3112.52	3304.93	3884.01	2548.99	2079.75	1843.56
M1172T247	3131.13	3575.1	3361.24	1714.31	1856.95	1917.17	511.017	1509.15	631.033
M1172T45	702.3	800.865	265.572	624.443	410.453	346.852	553.146	893.493	486.814
M1173T247	1702.86	1664.85	1771.61	1097.66	899.656	1151.31	548.488	425.058	1038.12
M1173T58	734.019	145.799	340.556	391.318	687.55	591.994	451.468	382.967	806.401
M1174T58	192.095	176.941	192.771	993.671	632.566	370.372	728.586	444.183	474.813
M1177T197	218.5	278.165	146.813	2850.26	2545.83	1827.68	1028.57	1065.31	948.991
M1178T245	1379.58	1150.48	1023.23	1359.13	1417.89	1901.67	1136.24	1535.36	1588.24
M1179T216	771.746	565.566	495.234	5528.84	7308.25	5990.92	3031.89	3812.73	4095.62
M117T174	454.654	564.364	739.396	3175.68	3390.89	3941.4	8733.73	8417.46	9517.28
M117T45	4447.92	6696.63	5689.86	4767.39	4078.61	4050.14	4776.89	4947.21	5054.07
M117T489	2247.29	2182.09	2316.55	1385.99	1312.41	1243.43	1461.28	1668.53	1720.7
M117T53	406.15	494.097	535.069	1361.13	928.486	374.711	873.672	732.812	880.592
M117T57	13985.9	12664.2	13093.7	28076.2	30084.8	29983.8	22391	25418.8	21177.6
M117T61	7959.91	5335.16	7448.61	29025.6	844.258	30485.8	21158.8	26927.2	22570.9
M1180T216	301.519	332.792	270.786	2869.91	4625.32	4106.78	2337.25	2291.56	2091.23
M1180T228	230.439	212.008	214.478	1630.1	2291.8	1400.25	2431.79	2381.83	2956.84
M1180T236	135.455	151.402	89.6203	1208.29	2301.29	1736.79	329.825	89.7985	232.804
M1180T238	373.151	294.822	360.904	2194.44	1503.13	2173.78	886.91	337.869	191.772
M1181T44	921.49	777.787	550.213	421.635	398.844	309.523	663.622	388.305	456.267
M1183T220	697.615	619.021	822.911	3579.26	3416.36	3814.95	8083.98	6504.39	9077.66
M1183T251	1060.73	1108.51	959.937	2134.16	4636.03	4552.7	10590	8906.14	8125.24
M1183T59	362.519	514.141	600.311	942.434	486.012	841.638	321.572	706.45	614.601
M1184T220	584.779	548.618	723.241	2562.39	2255.66	2047.69	4823.39	4819.96	4317.43
M1184T250	752.271	798.209	640.439	2485.83	1615	2569.19	4838.53	5297.2	4110.92
M1185T212	254.483	292.782	245.519	2063.84	1784.76	3157.22	3291.17	4874.88	3593.13
M1186T213	250.691	159.683	191.481	1531.22	1013.16	1167.35	2891.83	2331.67	3295.11
M1186T45	1122.07	1187.08	793.081	459.702	1007.36	520.218	720.099	536.849	798.191
M1187T208	823.039	1156.7	835.173	8772.97	10426.2	8659.29	5114.13	6310.45	5162.28
M1188T208	339.553	490.329	333.704	6097.27	4846.14	4776.43	2049.28	2155.21	2784.48
M118T174	880.559	672.561	778.233	9929.4	10599.4	11177.5	26828.3	29034.9	29032.8
M118T489	2342.14	2717.96	2543.97	1892.49	2131.6	1803.48	1856.45	1562.55	2117.9
M118T520	467.886	575.739	669.117	371.581	576.549	388.615	498.058	430.419	920.828
M118T54	161735	164937	176477	33234.6	33136.2	35622.5	15027.5	15328.5	15881.4
M118T66	29631.3	30364.7	35355.5	38244.6	37222.1	38991	21778.3	23324.9	21468.6
M1192T288	522.707	694.751	724.223	3094.81	2838.77	3287.43	814.906	956.232	895.931
M1193T226	815.178	603.141	677.841	2865.65	3054.95	4190.09	3493.96	1319.36	2146.89
M1193T288	375.01	469.34	357.371	2203.09	1975.58	2031.35	582.595	906.373	682.107
M1195T259	527.931	431.857	466.008	1452.62	1585.4	2768.92	578.597	562.668	1371.4
M1196T330	428.468	343.687	350.513	223.502	318.624	625.196	283.068	345.248	288.75
M1197T252	375.013	457.946	306.661	1867.26	1935.5	2089.39	420.346	593.565	66.7601
M1198T251	143.88	268.352	286.351	1512.61	1913.38	1905.61	163.919	503.586	441.657
M119T100	971.788	940.066	814.591	2120.41	2554.73	2342.87	1659.02	1813.05	1421.71
M119T162	5833.28	7174.35	4256.81	9186.97	8369.09	10292	5467.44	7360.94	6965.4
M119T357	6512.51	5784.08	6735.6	5344.1	3662.4	6016.23	5063.15	4014.89	5602.99
M119T429	26172	22581.4	21145	19890.2	23140.3	23016.3	22904	22366.6	24196.7
M119T44	712.131	989.35	855.894	662.273	1195.78	391.2	950.806	966.365	883.044
M119T489	721.512	783.445	814.348	711.906	562.634	338.777	697.395	584.626	625.094
M119T64	686.736	506.313	895.898	1380.73	1189.56	1447.17	1526.76	1566.1	1538.96
M120T154	22683.5	17535.2	23775.7	81288.6	74440.1	67774.8	68331.8	77850.6	72491.5
M120T428	1483.89	2140.06	2630.45	2378.13	2866.94	2378.93	2217.96	2493.81	2648.5
M120T54	10916	9182.84	9551.83	15088.9	15235.5	15588.8	13276.7	12009.7	12374.8
M121T155	2765.38	2937.62	1775.21	7475.91	6110.45	6698.7	7704.47	8130.31	8268.74
M121T215	3801.68	3832.3	4393.19	4227.69	3142.74	4407.92	6700.4	6471.95	5087.33
M121T339	5618.1	7477.39	4320.54	6259.25	4258.45	5161.07	5912.48	9289.07	4430.72
M121T405	953.149	1869.02	1531.42	1413.07	957.59	1487.8	914.331	865.534	763.487
M121T44	2819.46	2887.21	2857.29	973.33	499.158	722.088	779.838	1028.46	495.45
M121T452	2068.25	3921.39	2801.6	2871.81	1514.18	1553.85	1078.14	1687.15	1691.23
M121T55	998.574	1239.98	1565.49	730.271	685.847	631.332	554.997	514.757	869.448
M121T70	4620.84	2966.22	3599.9	1065.41	1063.94	800.046	574.515	975.48	917.735
M121T97	3053.09	3044.37	2687.87	881.633	921.393	745.321	504.67	920.106	527.281
M123T141	7455.26	5857.69	6546.25	4361.57	4566.99	5039.81	3368.38	2422.17	2972.8
M123T276	19718.2	10311.3	20366.9	20580.9	23429.8	21871.3	41855.5	36175.4	34780.1
M123T325	22114.2	18283.6	19714.6	16970.5	20848.7	20660.8	41353.3	37216.6	45273.8
M123T45	1599.66	1503.31	2390.18	1565.61	1746.69	1767.32	1563.03	1259.77	1372.97
M123T49	21805.3	19168.7	19194.5	4386.47	5213.17	4691.67	4505.14	4312.52	4906.86
M123T53	3231.11	3641.52	3705.5	209.219	267.905	405.591	922.48	531.052	685.182
M123T71	838.081	1479.23	1227.81	3778.24	3865.4	2855	5304.38	8231.45	6433.78
M123T96	1181.86	969.073	1079.34	3560.02	3295.77	3126.41	5193.34	5596.51	4733.87
M124T325	1728.25	1910.61	1762.91	1716.4	2296.23	1341.02	4042.07	4363	5209.63
M124T342	167337	163029	56930.6	52101.8	38951.9	50937.7	51820.4	41284.9	49488.2
M124T368	78770.8	70207.7	135128	100415	100869	211526	121442	118142	126891
M124T45	2945.19	3041.97	3437.53	1731.28	2297.63	2777.12	3004.04	2721.98	2823.48
M124T482	428274	445473	447328	331131	287100	389294	355247	309124	372705
M124T51	1131.55	1345.89	1101.52	1660.3	2404.06	2234.51	2406.19	2634.87	1215.89
M124T54	146.244	201.534	257.385	707.441	1010.47	1162.61	667.274	955.287	708.032
M124T67	831.312	1067.89	747.743	502.235	615.053	512.003	567.267	843.044	703.279
M124T70	10218.7	10376.4	11093.3	8706.1	8461.5	7563.57	7709.83	8125.41	8484.8
M124T96_1	3359.47	4459.89	3347.14	5027.27	3127.66	3138.26	4198.27	3706.39	2491.94
M124T96_2	1142.67	1292.33	1061.04	598.108	443.868	413.994	653.678	737.548	671.847
M125T230	3191.53	3480.24	1628.79	1260.9	1210.61	1124.15	3288.18	3298.85	3573.68
M125T422	181898	100850	444069	85895.9	74139.3	159278	140393	205914	152322
M125T474	218798	82715.3	205135	244541	237683	223456	285601	103542	279617
M125T482	31155.6	27779.1	34714.5	15758.3	21509.3	19688.1	24221.1	67191.5	32928.8
M125T488	12936.8	14402	14515.7	9583.86	9758.33	10112.9	10832.4	8769.69	12655
M125T49	3741.55	2976.4	3420.02	1212.11	881.568	1098.74	755.798	884.653	754.323
M126T147	193.802	186.986	166.982	597.153	622.65	728.637	1511.09	1573.74	1546.1
M126T169	363.126	498.847	82.6231	1433.35	1730.15	1814.11	4544.22	3238.22	3768.81
M126T45	18229.5	19254.6	21272.7	6117.61	5041.07	4305.28	8047.77	9384.81	8125.9
M126T489	94414.5	97564.3	107488	65343	64108.9	63707.2	74429.6	72930	76881.7
M126T520	18925.2	5938.18	6780.4	544.396	6724.24	29047.5	7481.5	5683.7	6351.97
M126T69	4717.43	3229.26	3579.14	1279.33	946.723	2443.93	3714.91	3339.54	1918.55
M126T96	3449.9	2894.88	2624.85	889.29	898.889	848.416	1356.21	1597.76	1111.44
M127T151	17579.9	18422.5	16760.2	3949.37	3942.55	3457.49	6606.59	6868.72	4891.44
M127T185	79968.9	86596.8	86344.7	153694	144354	150345	59698.9	55844.4	54549.5
M127T45	8327.71	10111.5	9771.72	7009.79	6434.04	6801.26	8236.59	8573.62	5637.27
M127T489_2	2866.29	2682.98	3864.47	2300.82	2154.16	2091.94	2133.44	1953.16	2436.14
M127T58	55501.3	56749.8	62680.3	66793.7	70859.3	64837.6	48428.5	84565.4	45597.9
M128T185	6304.51	7535.18	5859.9	9848.5	12261.2	13530.6	2653.47	4594.79	4618.8
M128T427	3870.53	2921.92	4560.51	2792.65	1498.9	3879.09	1982.81	1484.82	1987.36
M128T45	173778	160481	174139	139786	121890	125150	145841	154928	138439
M128T450	3295.06	3952.64	2799.38	2290.82	1170.77	1700.59	1531.49	336.406	1565.79
M128T488	760.75	853.198	790.851	636.769	655.166	603.252	874.152	593.744	991.814
M128T64	1127.66	1466.89	1508.89	815.6	1279.88	680.294	544.334	998.758	854.857
M129T103	2710.97	2275.31	2750.74	2589.25	2352.37	2461.8	3268.1	5214.9	3145.41
M129T45_1	31785.8	27560.7	26412.1	21053.2	17892.3	20191.6	26551	24330.3	23724.1
M129T488	2173.53	2248.24	2191.57	1770.99	1570.16	1667.21	1724.33	1796.73	1715.54
M129T61	5330.5	4951.62	5158.15	3021.13	3474.16	3386.95	648.294	2076.72	2379.27
M129T70_1	26233.5	22683.8	25794.1	5697.76	6556.86	5228.12	6729.69	6820.51	6520.01
M129T96	17502.4	17173.1	15408.3	4946.29	4805.74	5164.14	4183.34	3632.58	3484.36
M130T196	20367.2	23338.9	19933.1	9862.43	10359.5	9327.62	9997.83	10094.2	8089.39
M130T218	2706.1	2925.96	3252.48	739.974	725.136	755.21	316.499	94.6503	38.7515
M130T45	28435.2	27358.9	29810.8	23694	20936	21402	24188.9	25639.9	23740.8
M130T489	2725.75	2252.84	2345.35	1717.44	2089.17	1904.37	2009.6	2368.57	1902.53
M130T53	38341.7	39206.2	38614.3	51288.2	51868.7	49731.2	60839.7	63116.5	60182
M130T54	1845.64	1906.07	1251.49	991.662	1193.43	1143.83	1178.14	1100.73	1354.57
M130T66	103781	101137	101511	308206	327917	319983	134338	124016	125197
M130T71	23575.6	22535.9	22578.8	13270.5	10861.7	9694.05	11286.6	14036.5	11992.2
M130T97	17313.2	12709.8	12766.8	5567.75	5922.9	5825.87	5575.41	4555.83	4959.29
M131T195	1748.02	2090.69	1907.15	1156.34	1021.92	780.844	822.439	905.923	933.207
M131T202	4753.3	3197.4	3578.86	4199.04	4092.69	6399.94	3911.61	3552.78	3432.19
M131T217	957.893	1320.73	1090.02	1336.44	424.465	1323.82	897.593	1203.53	874.57
M131T37	12671.8	14780.7	3842.59	6368.35	12969.4	9940.39	28524.4	11705.9	1081.62
M131T484	2336.25	2213.35	1567.92	1863.48	1936.84	1708.72	2076.55	1004.3	2064.38
M131T53	2214.55	2494.34	3265.55	3974.26	3057.32	3551.01	3691.83	5081.69	3728.69
M131T60	2713.46	4205.07	3750.28	1445.96	527.31	466.955	1664.59	1536.75	1362.34
M131T66	7777.3	6539.72	6975.74	21989.9	23135.2	22337.5	9706.25	9657.87	10059
M132T114	30684.1	36359.6	31382.4	162820	83229	169937	137328	146585	116847
M132T141	2459.55	2008.18	2273.13	1686.5	1750.07	1098.69	1315.36	1106.96	1387.24
M132T174	398.137	672.87	531.862	5314.2	5066.24	6378.63	14961.8	15678.6	13476.1
M132T494	689.807	714.712	739.621	450	466.72	604.382	524.135	503.554	593.24
M132T54	513.987	1220.19	761.983	2987.21	3450.19	1922.29	1396.24	2195.93	1893.08
M132T66	893.705	740.034	594.042	2642.85	2369.11	2902.26	1309.24	1683.58	1659.9
M132T76	6631.97	5936.74	4037.17	13993.3	6606.57	17109.3	6601.64	9522.66	13933.2
M133T217	1355.37	1286.62	1308.19	305.841	473.592	425.842	115.485	36.8308	86.6185
M133T269	1143.5	1592.65	1085.38	902.199	1747.73	718.539	1049.92	1060.28	718.146
M133T45	31712.5	35181.9	33195.7	28103.1	24547.9	24921	26933.5	29948.9	30352.1
M133T52	35420.2	38637	36407	286297	295294	299215	173150	176146	170248
M133T55	3332.99	3905.26	3983.69	11529.1	14153	12160.3	5212.76	6996.96	5719.51
M133T71	1349.97	586.937	1257.64	3438.03	2238.82	2548.42	3594.04	3344.58	3828.72
M133T95	442.191	509.979	613.589	1215	1266.37	1150.87	1816.41	1427.49	1051.52
M133T98	1106.7	1254.5	1404.42	820.838	1591.13	2970.99	1267.33	2296.14	1178.32
M134T114	718.03	679.304	649.887	647.764	1148.32	825.994	1545	1362.69	834.404
M134T493	1140.08	1418.48	1474.92	849.617	835.482	872.82	984.21	955.287	1085.57
M134T52	1636.7	1093.73	1385.81	14174.5	11625.7	12832.4	6604.16	7715.61	6067.45
M134T53	36181.7	37908.8	41283.6	50651.8	53801.8	50969.9	53721.5	61476.8	53152.3
M134T54	3445.62	3748.38	3058.68	6687.91	7183.38	7171.43	5855.41	5050.35	5433.55
M134T55	582.667	780.662	663.373	2692.2	2939.9	2605.99	1238.22	1293.7	1336.43
M134T97	178.644	333.48	261.241	1087.29	714.675	682.092	406.868	344.496	273.061
M135T142	7013.52	6224.31	7219.01	8703.65	8645.97	8635.19	1833.31	2136.58	2111.67
M135T357	3124.98	2514.68	2080.73	2940.53	1560.28	3110.77	2900.13	3979.35	2514.64
M135T411	14868	18955.9	13572.1	7691.25	8373.71	7454.24	13464.9	11132	8215.33
M135T429	49197.8	42907.6	50860.7	53089.1	58662.5	47903	48432	53495.1	51674.1
M135T45	6241.4	4597.07	5141.74	4022.71	4275.38	4454.85	4306.61	5187.33	3987.71
M135T52	1590.53	1798.19	1774.87	2588.7	2482.41	2604.57	680.329	2480.22	1471.37
M135T53	2038.57	1833.36	2096.63	2763.97	2838.47	2818.89	3057.91	2965.31	3073.52
M135T64	1271.49	1079.39	1328.13	1221.49	1583.48	1769.2	1268.06	1428.6	1614.01
M135T95	236.753	323.611	317.808	893.956	608.985	679.616	1076.31	1233.99	769.442
M136T100	1809.69	889.922	1506.56	22485.7	27079.1	20100.7	15708.8	16629.7	14317.7
M136T159	3091.29	2134.04	2513.32	6137.87	5256.72	2790.47	1804.08	2892.88	5061.44
M136T428_2	5343.64	9546.85	5398.05	4563.4	4897.74	4656.72	5114.24	4642.99	4849.04
M136T493	757.845	832.051	677.813	440.073	489.226	659.848	521.156	592.414	550.685
M136T64	80898.2	77436.8	81915.7	145182	145332	169479	177745	170125	171858
M136T71	4457.61	670.165	4367.43	12775.5	14395.4	14783.7	12911.8	8676.42	13386.7
M136T94	44190.6	47465.3	47362.1	90451.1	91341.6	86399.1	107805	98842.5	84590
M137T182	7959.85	4196.24	4248.24	5385.91	5235.61	6319.29	7106.04	5520.77	5319.09
M137T195	267.721	482.039	278.141	1744.38	1799.32	1901.68	713.539	569.56	969.582
M137T201	2708.55	2350.53	2270.81	1349.31	1157.72	3061.28	2334.41	2283.31	2384.21
M137T283	3656.93	3743.62	3994.33	10430.1	12407.6	11465.3	7391.34	7445.45	7098.32
M137T331	5947.56	4059.73	4167.84	15690.4	15226.5	13773.8	14396.7	14178.7	13899.2
M137T415	3333.13	866.238	1973	1800.72	1303.21	4708.36	2759.04	804.924	3712.84
M137T492	2032.4	2068.71	2266.19	2513.83	2935.72	2503.57	2211.4	2250.09	2709.06
M137T64	4828.5	4734.34	4501.89	7167.39	8143.73	7885.7	9130.68	10994.9	7364.68
M137T94	2317.41	2716.96	2645.62	5120.33	4978.38	4150.58	5230.58	5392.35	4690.58
M137T95	5559.33	4784.55	5268.41	2443.6	1811.49	2178.25	1873.76	1069.78	1055.36
M137T96	4495.3	4585.34	3819.74	563.791	620.212	389.607	483.985	418.416	489.088
M138T202	602.269	822.52	881.588	560.308	343.295	652.413	191.427	322.053	572.019
M138T331	1382.84	1246.65	1207.28	1427.87	1793.6	1374.98	1438.24	1480.16	1729.93
M138T482	12762.2	11635.8	12406.3	12019.9	8142.19	11890.4	9023.7	7806.36	14397.6
M138T484	953.161	942.512	1291.67	854.909	1467.38	1013.34	1288.87	888.299	6958.9
M138T58	2117.93	2243.82	1985.75	2295.85	3122.56	2837.84	2532.46	2785.56	2961.04
M139T182	1670.68	1797.8	1501.18	1391.1	994.955	597.116	3219.22	3829.57	3002.12
M139T299	9542.72	9556.72	10482.8	240.892	239.98	222.078	544.561	418.827	464.474
M139T485	2544.85	7941	2380.1	6446.1	1525.35	5841.38	2616.83	7145.68	1345.28
M139T488	3086.19	3371.28	3477.76	2097.54	2060.51	2112.9	2436.38	2377.01	2439.43
M139T66	15422.5	16779.8	15657.1	5446.67	4042.6	4671.58	3664.52	3975.16	3724.44
M139T70	21310.9	16951	16013.5	3338.95	3665.71	3605.62	3254.71	2828.26	2273.63
M139T96_1	12477.8	12592.7	11733.5	3933.18	4430.67	3903.53	3418.24	2711.4	2845.94
M139T96_2	8385.78	8151.52	8032.16	2585.48	2883.16	2993.53	2100.58	2168.58	2090.16
M140T140	1022.78	1490.28	993.63	539.821	625.561	621.445	778.418	550.874	610.263
M140T202	1561.37	1664.63	1582.22	662.678	786.85	1025.71	366.173	728.715	736.538
M140T484	2596.92	2499.92	2408.07	1499.86	1797.37	1900.09	2121.15	2092.85	1798.36
M140T488	5089.07	5028.68	4868.17	3314.04	3216.92	3331.51	4414.04	3977.42	3265.2
M140T63	705.459	1041.38	711.934	984.892	937.248	842.224	611.774	442.424	421.59
M141T300	2392.23	1946.03	2482.27	1063.53	535.25	1049.54	926.1	978.029	886.597
M141T322	226.028	242.811	221.734	1439.34	1249.93	669.004	472.541	296.129	599.877
M141T488_2	6391.16	6358.19	6294.56	4409.5	3981.42	4176.28	5160.93	4654.94	5112.75
M141T489	4410.07	4508.9	3850.62	2770.23	2262.68	2686.71	3454.68	2843.16	2772.03
M141T55	6695.01	8222.79	7390.38	7658.49	7162.33	8108.85	5312.26	5348.01	5183.73
M141T62	8958.93	7773.55	8572.57	1629.82	972.586	2075.4	1521.04	1905.25	1644.65
M142T174	643.098	964.081	576.328	2279.75	2250.21	1471.8	4756.69	7743.05	5744.01
M142T414	10234.8	20523.3	12418.7	7890.16	6245.29	6781.14	13179.7	8262.35	14001.8
M142T428	10404.1	9216.02	7955.22	9536.04	8177.1	9080.29	5353.45	4440.3	6388.14
M142T45	1147.12	746.809	1709.62	1053.78	703.548	787.695	1446.05	1034.81	1231.97
M142T450	4739.05	7569.61	4330.95	2881.73	6398.48	3493.26	3732.99	2987.82	4564.43
M142T488	1814.06	2206.64	1703.64	1698.11	1417.53	1281.8	1537.65	1325.9	1678.27
M142T510	68237.9	67017.7	67907.2	15635.2	46118.4	41434	51852.6	49377.6	53270.1
M142T54	3754.84	2936.07	4364.56	14193.9	15322.9	14347.8	6708.08	7089.66	7921.79
M142T64	3104.36	3374.37	3189.13	1939.76	1427.26	2007.34	1677.06	1246.13	1642.37
M142T96	378.551	436.497	528.881	390.057	506.02	438.364	609.813	1202.39	636.43
M143T174	769.598	1053.12	966.515	3277.83	2703.86	3324.35	7630.26	8593.19	7451.38
M143T488	2341.79	2350.67	2861.15	1592.39	452.175	1803.13	2424.52	2042.06	1852.9
M143T496	5547.78	6260.28	6015.11	4270.89	4431.28	3998.3	4802.83	4731.07	4879.99
M143T516	950.845	1371.43	1020.21	686.987	678.749	1320.48	804.442	583.664	632.862
M143T55	712.678	729.752	723.618	3010.7	3406.95	2885.54	1749.66	1327.59	1473.5
M143T56	3172.91	2896.41	2549.41	3217.92	4101.51	4008.38	2315.94	2301.68	2858.76
M144T147	3449.71	4011.07	4022.43	276.907	227.848	434.296	151.742	195.712	127.737
M144T174	1678.05	2081.23	1677.75	15995.3	14332.9	15699.7	38927.8	37591.1	40159.1
M144T191	2025.76	6076.39	2854.17	2425.85	2914.87	2833.87	7620.46	7874.78	7950.7
M144T303	1693.08	1522.93	1847.91	1402.3	1361.32	1353.18	1349.24	1457.2	1271.17
M144T44	2067.75	2082.13	2373.57	505.337	795.751	820.937	929.389	1010.53	1078.03
M144T488	33301.4	33858.8	34710.9	24145	23059.5	23385.1	27049.5	25973.1	28098.3
M144T489	5838.84	5789.56	5644.86	3760.8	4172.1	3816.48	4770.84	4506.4	4845.71
M144T57	1446.7	1339.94	1359.97	1530.46	5240	1542.8	829.598	175.384	4467.43
M144T61	6620.98	5065.82	4891.99	5896.89	5180.63	5572.2	4429.19	3853.54	4988.7
M144T63	3160.8	2364.62	3388.5	5605.16	5454.7	6538.97	2056.82	911.663	1904.97
M144T96	2204.68	1828.06	1831.84	3317.12	3087.8	2593.78	1723.05	2471.45	1616.88
M145T269	2448.24	1878.1	1551.26	1094.62	1068.57	3698.74	1902	1931.19	1973.39
M145T276	931.595	1161.49	2100.03	1611.05	2101.53	2244.13	1780.94	1994.65	2168.31
M145T45	2924.78	1166.32	873.52	1079.64	2162.47	2034.07	2221	465.957	889.695
M145T488	1224.77	2006.15	1836.11	2198.1	1732.7	1142.9	1780.23	865.624	1724.82
M145T505	1864.39	2030.29	3738.5	2525.45	1355.91	1131.42	1541.47	3336.13	3790.76
M145T58	65468.4	63975.7	70898.7	38632.2	40007.4	44814.6	36721.8	43894.7	37867.7
M145T75	6221.58	6505.83	6610.26	487.096	701.278	751.338	284.952	216.064	190.075
M145T95	1715.08	1337.63	1713.77	1443.95	1317.01	1018.49	6236.79	18377.3	3139.16
M146T174	1465.75	1333.24	1659.95	24034.9	26089.6	26863.3	63033.8	64602.8	60430.4
M146T254	641.593	470.549	577.455	2484.03	2511.36	2633.08	3838.81	4714.1	3874.21
M146T40	55.9306	17.4198	56.1313	807.252	747.517	971.13	1142.63	2053.74	2315.96
M146T45	1630.27	838.43	1554.68	955.315	1097.7	1180.89	1186.08	1125.2	1431.1
M146T488	13574.5	14619.6	13188.3	8584.12	7995.35	9424.28	10253.1	10244.3	11585
M146T517	1304.97	1633.9	730.25	546.978	854.127	488.329	5637.18	791.093	1515.36
M146T57	1175.68	1616.21	4255.78	2450	2857.78	2783.62	3884.28	5056.8	3867.26
M146T59	5025.81	3747.44	3922.75	3473.87	3316.26	3331.81	3123.43	3011.56	4837.04
M146T65	23342.6	24283.5	28435.2	11643.1	10399.1	10358.1	8167.23	7426.4	7651.4
M146T94	4257.38	4623.27	3310.31	2059.76	1712.22	1803.25	1597.68	1986.52	1016.48
M147T100	5234.41	7024.65	8067.53	4373.12	4140.47	3921.5	2641.23	4155.74	2528.03
M147T162	29119.1	23076.9	19908.5	33960.3	36384.1	37769.5	29768.6	23765.2	25724.1
M147T174	516.819	524.032	468.125	2665.58	2605.26	2474.66	8217.73	8373.43	7548.52
M147T269	1985.79	3256.48	2034.92	2659.58	2799.29	1873.82	2566.85	2209.13	2185.96
M147T329	1790.39	1721.78	1250.29	1960.19	2596.61	1692.6	2574.53	2452.02	2584.55
M147T339	1623.36	1693.89	1425.79	2333.98	1076.2	1602.22	1264.79	1941.24	1403.63
M147T396	1481.82	1925.14	2759.56	1363.25	959.555	1892.01	754.37	1541.36	912.578
M147T40	1417.14	1264.95	1179.92	920.312	779.661	824.431	3764.8	1418.13	1521.29
M147T47	3068.69	1857.76	2790.74	6484.41	6698.99	6472.08	10335.8	9877.5	9288.9
M147T471	10706.2	9355.42	9755.37	13888.6	7664.89	7262.79	3260.48	6853.44	8251.73
M147T488	962.578	1418.31	764.753	612.399	722.201	679.824	870.69	818.238	1005.6
M147T518	118.962	375.736	802.303	613.166	3722.47	562.883	662.737	649.376	564.777
M147T70	16694.8	13135.5	15250.8	1963.5	3535.47	3953.42	5910.96	3941.16	3454.98
M147T71	10089	11046.2	10719.9	2531.68	2504.77	2503.21	1743.18	2485.9	2113.96
M147T96	11299.8	8999.18	8855.58	3101.89	2756.01	3325.75	2874.66	2267.91	1839.28
M148T100	6523.31	6850.67	6512.98	21923.6	18132.5	20486.9	16037.8	14602.4	15395.9
M148T160	4161.32	4866.21	2897.16	9448.16	9247.24	7977.75	8928.56	6838.35	5127.48
M148T162	1926.77	2672.74	2052.2	3526.73	3885.17	3927.46	3046.41	3415.18	3682.48
M148T485	1378.75	1759.47	1355.09	863.33	1329.49	1051.61	1874.2	1095.22	2303.81
M148T488	2076.39	2191.86	2073.76	1363.1	1471.46	1199.48	1784.07	1573.71	1607.74
M148T54	68253.7	63513.1	70798.3	54029.1	55425.9	54816.4	47174	44277.9	45822
M148T71	3977.23	4559.51	4052.08	14463.2	14618.1	14161	8432.3	9751.65	10563.2
M149T154	1440.88	3783.03	2443.45	5106.09	4892.84	4817.85	7296.01	5958.87	6465.1
M149T253	19975.3	15781	14579.1	12699.8	7648.35	10118	6995.02	11828.3	12483.8
M149T304	12780.1	13687.3	14474.2	10127	11473.1	11469.9	11486	11565.4	11779.1
M149T319	8328.34	8961.79	9058.58	11353.8	9250.51	9416.67	10298	15354.2	26725.8
M149T369	1551.85	710.789	929.49	591.548	739.521	641.426	957.085	888.852	834.398
M149T405	86064	83039.3	79263.4	88121.9	71523.5	76034.1	77471.3	100403	93166.1
M149T443	37931.9	40627.4	41150.5	26531.1	28083.3	29802.8	43521.2	28531.7	29762.7
M149T449	9487.43	12244.1	14134.6	8157.66	7716.19	10011.4	10352.1	9476.89	10626.1
M149T488	2535.48	2079.49	2076.45	1545.59	1854.35	1782.09	1722.69	1515.5	2064.82
M149T493	910.203	2355.23	1544.82	1329.03	1173.05	1051.96	1380.02	1777.18	1481.72
M149T54	3929.73	5078.31	4967.22	4199.19	3064.36	3231.87	3291.78	2750.48	3800.89
M149T99	994.971	3005.12	499.4	3314.87	3120.56	3656.58	3142.58	2585.71	3462.71
M150T159	4156.13	2603.86	2374.47	7001.58	3955.53	5687.22	2566.74	4174.4	6788.16
M150T173	2663.34	2490	2970.65	4037.3	3357.28	4647.48	1459	1466.34	2726.13
M150T405	9451.66	8951.06	4409.7	8054.5	6507.44	7216.94	7241.04	7281.48	8798.74
M150T482	6860.03	4050.5	6711.38	3328.68	3044.66	3929.13	5756.53	5385.42	4585.39
M150T489	2001.5	2093.88	1857.56	1427.94	1187.45	1108.2	1421.01	1458.98	1520.13
M150T55_1	4072.28	3125.89	4718.49	3514.86	2872.78	3034.01	2109.25	2773.66	2661.71
M150T55_2	1126.21	1155.62	1350.63	1953.9	1142.5	828.972	1529.83	962.067	1346.63
M150T55_3	3792.49	3035.54	4459.02	1484.41	899.584	1055.62	414.823	2603.06	1249.71
M150T70	3293.71	1707.99	2677.9	12520	10133.1	8644.89	8899.43	11596.3	7697.69
M150T96	900.233	982.421	1078.2	3760.33	3310.02	2619.61	4190.98	3707.55	2337.63
M151T111	875.27	803.31	848.157	877.705	871.937	746.39	1286.5	1682.44	1431.12
M151T143	4146.63	3723.05	4867.39	1865.56	2387.93	2213.38	1369.62	865.876	914.045
M151T277	12985.2	22245.3	12864.9	22230.1	19795.2	18573.3	32121.8	28581.1	33332.4
M151T325	20824.1	20674.8	21664.9	19619.1	18321.9	20730.2	38633.9	41271	48850.1
M151T405	947.853	850.332	768.095	942.668	567.691	882.499	856.762	749.744	1260.04
M151T428	18386.3	16424.9	17937.6	11675	14234	11103.7	11496.2	12781.5	13374.2
M151T45	322528	298641	316654	234887	220984	228281	253122	276152	264360
M151T481	11063	9603.52	9839.35	6515.92	6033.18	6193.8	6931.52	7238.91	7559.14
M151T488_1	1006.73	751.892	1149.83	554.109	533.15	555.344	759.212	676.258	747.937
M151T488_2	1569	1161.35	1179.97	815.26	981.467	853.916	1096.41	868.969	962.712
M151T66	4556.56	3789.28	4396.43	2609.48	2534.36	3417.84	3637.21	3452.5	2573.61
M152T118	13821.1	13583.9	14105.2	12568.8	7523.74	8168.17	10079.8	10651.9	10976.3
M152T147	1027.17	1193.5	1374.49	3951.56	4788.24	4714.85	6809.98	7060.52	6254.61
M152T214	1278.95	1222.04	970.06	814.56	600.374	608.763	1154.17	1072.84	1049.2
M152T325	1735.8	2271.16	2357.24	2084.79	2088.1	1959.56	5382.45	4274.09	4718.73
M152T412	6512.83	7504.59	4908.38	3851.51	3941.33	3670.96	5462.12	4534.4	6235.92
M152T45	57044.4	52203.4	51947.9	43700.8	41189	38201.5	41205.3	51549.9	42489.9
M152T64	23639.7	23627.6	26158.7	64436.2	66304	77218.2	78493.5	79928.2	81712.1
M152T94	13854.3	15445.3	14911.2	51008	50729.4	47331.9	57305.9	53585.4	49272.8
M153T127	809.073	712.263	762.557	1697.11	1138.27	1877.96	684.571	1449.52	872.155
M153T272	2251.1	1484.02	1390.73	4721.42	3520.72	3059.97	3734.92	3123	3438.28
M153T411	17523.5	23618.6	17510.6	11966.1	10053.7	9353.38	16766.8	13768	11132.8
M153T45	44457.1	43654.9	46237.3	38081.1	34254.8	33009.2	39349.5	38875.1	35891.3
M153T488	3748.75	4203.42	4611.1	2464.13	2610.83	3170.61	3807.71	3079.89	3416.36
M153T64	1815.92	1690.98	2028.94	4563.67	4017.26	4456.76	4656.76	5668.65	4355.43
M153T87	7248.35	7709.3	7645.05	1818.7	2128.5	4641.88	20349.3	11646.4	25250.7
M153T94	980.021	711.1	952.26	3416.51	2739.51	2592.12	3107.65	3355.59	2504.75
M153T96	4187.35	3083.13	3366.39	1114.19	1062.73	810.664	842.146	996.915	798.331
M154T112	1294.57	1212.81	1110.57	3610.96	5114.4	3286.63	1905.9	2870.27	2582.53
M154T115	945.976	976.4	827.323	1092.7	904.201	737.998	1626.78	2350.2	1464.71
M154T45	3605.4	3266.54	3765.92	2770.87	2478.97	2504.96	2414.9	3109	2999.42
M154T483	1814.65	2300.67	2096.36	418.717	1766.11	1658.8	1689.71	1674.35	2053.97
M155T157	816.853	641.583	1103.03	692.164	166.006	357.048	5979.96	4337.62	6222.13
M155T195	926.025	938.612	730.557	3605.91	2966.36	3933.83	1159.61	2075.83	1774.89
M155T231	57989.6	62783.7	62962.3	40061.8	38508.3	37935.2	43314.8	43345.8	42970.1
M155T270	516.299	837.385	716.553	491.15	411.951	518.442	587.299	617.276	246.282
M155T304	15104.1	15459.7	15703.9	12216.4	9896.58	4192.59	12669.9	11045.5	11103.1
M155T333	1651.16	6751	7271.19	979.905	5391.43	1456.19	791.872	928.251	1277.48
M155T388	1131.14	1193.84	1063.03	815.363	740.222	3163.6	892.674	1005.48	706.531
M155T415	89261.4	117444	104972	65364.5	47833.8	49160.3	95332.9	77785.1	64753.4
M155T45	1578.16	1033.95	735.614	1224.66	783.878	944.876	1261.06	1072.31	1212.26
M155T490	4026.33	4207.46	4341.08	3332.34	2668.81	2701.28	3528.84	3052.03	3267.44
M155T511	861.914	160.696	475.238	67.6136	708.44	388.39	1436.45	729.706	638.303
M155T531	447.782	424.689	188.677	302.242	203.037	53.548	165.661	320.636	317.381
M155T61	147712	149427	160995	11453.8	6461.23	11537.5	3190.89	4477.93	1616.58
M156T110	1806.86	1641.71	1964.24	1362.17	1120.6	1161.35	1527.44	1381.5	1472.7
M156T140	1596.75	1086.31	1449.46	945.953	524.986	994.389	567.458	734.956	851.148
M156T231	5925.06	5990.52	6416.82	4311.01	4488.65	4205.63	4637.64	5099.1	5787.03
M156T304	1391.95	2240.75	1916.47	1607.59	1820.66	1743.91	1282.81	1206.31	1237.99
M156T414	6523.44	8218.12	4850.94	4723.55	5619.04	5534.58	5516.12	5328.61	8515.47
M156T428	5191.74	5792.53	5460.42	6660.02	5559.86	7219.15	4486.02	1364.56	4681.19
M156T45	24957.4	29055.1	26216	21991.8	20870.1	20012.3	23904.4	23321.8	22441
M156T51	3300.53	6091.87	6840.27	12891.8	12342.9	13026.8	23522.6	23205.4	23457.9
M156T61	13877.7	9433.01	14370.7	386.245	1133.8	1273.88	885.323	659.093	967.623
M157T256	1690.95	2205.01	2696.78	1832.86	1992.43	1452.47	2470.55	2514.1	1258.65
M157T341	2646.66	2429.44	1266.18	4913.33	3583.62	4121.59	3747.23	3148	2004.58
M157T45_1	4694.53	5646.1	4618.57	3719.19	3681.16	3751.18	4589.38	4578.06	3732.04
M157T45_2	2209.3	2768.35	2645.61	1577.59	1864.78	2219.01	2303.4	1349.83	2284.4
M157T49	492.845	601.931	471.242	744.871	1013.24	817.707	1959.58	791.014	1638.59
M157T490	1147.82	1102.62	1246.38	850.753	766.139	845.089	922.88	948.139	981.073
M157T493	2641.4	2527.63	2518.38	1684.54	1608.18	1689.93	1854.77	1986.25	1896.59
M157T525	2830.7	801.958	2015.73	910.355	558.225	1442.27	1690.19	1559.63	1959.13
M157T59	3268.88	3845.92	2166.2	1988.96	965.162	1379.71	692.257	2016.43	1988.31
M157T70	13709.6	12703	16001.6	2698.3	2983.27	4538.91	4899.14	3303.85	4126.77
M157T96	8832.32	8927.96	7466.88	2950.21	2305.88	2383.42	2127.95	2265.03	1573.17
M158T200	1520.25	1558.43	1486.8	978.959	1538.69	701.936	520.15	1439.41	1674.74
M158T337	43982.1	39499.7	38600.9	29016.9	28826.3	31013.4	28655.1	28859.1	29545.9
M158T45	4261.96	4668.44	5343.59	2887.62	3760.59	2531.86	4517.15	4186.31	3898.54
M158T534	1188.02	1069.2	1434.12	786.205	593.187	482.441	919.109	1496.65	2079.42
M158T70	1182.34	2361.5	2145.93	2702.85	1714.33	2147.24	1529.21	324.47	782.181
M158T96	631.205	432.496	503.014	1951.86	2043.04	1110.66	483.59	723.807	487.794
M159T174	1643.1	1626.15	1038.3	15387.1	11633.9	11687.5	28514.7	29518.2	27576.8
M159T202	2067.7	1794.89	2148.94	1639.05	1939.83	2226.67	895.898	838.585	1832.85
M159T205	509.934	757.771	629.266	4264.89	3866.27	3585.29	1904.34	1816.28	1655.01
M159T304	1678.2	2263.24	2225.06	2697.22	2035.37	2012.39	2245.28	2713.27	943.113
M159T319	1030.68	2320.3	3278.17	2888.66	2532.12	3368.27	2307.63	3300.91	1344.51
M159T337	4413.08	5230.97	4476.27	3217.17	2872.91	2972.56	3925.98	3545.72	3057.4
M159T359	3068.24	1915.93	1666.64	2906.3	1630.99	1199.64	1909.21	1520.14	1547.89
M159T484	7795.08	7454.01	10910.5	5642.27	6505.61	6710.6	6926.93	6633.29	6663.45
M159T494	985.628	867.299	3197.92	573.646	518.492	512.645	670.296	685.508	586.318
M159T55_2	4500.01	3999.62	4415.64	3707.28	3878.05	3003.03	2718.84	2642.14	2818.69
M159T64	9084.24	14001.6	16527.4	2739.5	1794.79	2198.46	9367.08	7312.56	7563.73
M160T147	1238.36	1059.41	1131.31	5838.45	5501.23	6783.79	3171.84	2909.13	3311.96
M160T149	420.259	558.843	467.445	1079.53	1049.7	1315.21	1238.06	1241.31	1390.23
M160T174_2	144.105	221.435	246.843	1329.47	1488.18	2285.22	4122.58	4420.33	3538.1
M160T192	671.206	829.079	727.027	480.536	464.872	581.833	376.52	299.892	224.811
M160T291	565.613	468.85	472.678	1365.78	609.522	1045.31	1825.62	940.601	1702.72
M160T57	1967.66	953.387	2038.92	5963.93	5848.56	6883.48	3220.82	2974.88	3702.05
M160T64	4711.15	3838.22	4155.81	1625.19	1304.55	2562.35	961.578	1139.15	1669.57
M160T96	2679.88	1927.81	2088.77	663.424	667.208	941.359	663.125	507.388	621.484
M161T188_1	5819.66	6974.26	5951.68	5150.54	4113.03	3644.84	3163.37	2865.69	2857.67
M161T188_2	3137.28	3213.93	4012.53	5973.51	6940.9	7497.53	2273.82	5050.44	2732.68
M161T198	1201.48	1881.5	1043.23	2229.8	1474.93	1820.91	3856.33	4678.15	3935.49
M161T202_1	12231.9	11891.5	11243.6	6484.22	5511.97	10631.4	4571.58	4312.58	4739.17
M161T202_2	2010.46	1830.99	1887.32	991.739	872.17	1280.62	638.557	845.554	757.459
M161T305	1644.71	1759.64	1577.23	1107.85	1049.9	1683.69	2345.76	1727.77	1338.15
M161T331	752.589	924.555	775.995	3487.25	3812.8	2664.84	2977.21	3042.31	3059.16
M161T343	1474.29	1814.62	1250.43	1487.68	1266.88	704.152	958.627	1353	1076.29
M161T397	3725.93	3674.41	4382.71	4564.02	3814.44	3951.83	4405.6	4317.74	3796.31
M161T45	29216.8	32831.6	32822.2	24207	24328.5	23597.4	30473.8	28375	31065.1
M161T58	3476.23	3078.3	4207.62	3320.81	4952.21	4140.27	4845.14	5329.82	5569.1
M162T160	841.326	1154.39	1441.64	2469.13	2933.53	3837.99	1987.57	2221.63	2527.77
M162T45	5153.05	5002.06	6073.48	4689.59	4325.21	3939.04	4276.24	5119.37	5396.23
M162T488	587.773	731.473	493.389	581.312	475.902	521.036	418.656	444.424	617.405
M162T51	998.289	1131.34	699.931	2401.07	2554.43	2209.04	2594.26	3990.45	2509.75
M162T57	3552.1	2255.78	4296.81	2456.87	2409.49	1683.06	1339.58	637.903	1356.08
M162T60	11515.2	11065.1	7169.86	14932.4	17401.3	13467.8	8787.08	13637.8	12219
M162T63	1239.31	1711.72	1803.04	3180.19	2436.37	2830.62	1040.8	821.013	879.229
M162T99	823.123	958.855	565.899	898.438	2045.71	1359.3	1233.41	1655.23	979.915
M163T119	1235.64	1765.34	1335.56	1200.87	284.519	423.488	414.73	398.42	453.219
M163T142	36976.1	33525.5	38182.4	44853.7	44929.9	38378.1	8377.76	8916.47	9347.78
M163T186	14858.9	934.561	12567.2	4622.1	5281.9	5228.28	9970.67	10014.2	10159.4
M163T322	5626.93	4938.88	5184.59	998.321	1261.49	1230.93	3980.16	753.182	3721.69
M163T393	2096.46	25316.9	3032.76	5001.57	2208.98	2439.97	3530.73	3041.78	2179.43
M163T45	5287.6	5756.99	5459.34	4364.49	3734.9	4119.84	5308.14	1826.11	4670.22
M163T59	82782	80045.5	82917.3	44499.8	51367.8	49942.7	44289.8	44835.1	48843.2
M163T74	15663	16387	18059.7	18187.6	15595.1	18423.7	10471.4	12525.1	10060.3
M164T141	3778.97	3270.37	4208.88	5292.47	5007.63	4344.32	1067.69	1363.51	1171.53
M164T260	3515.19	3134.32	3667.51	1809.72	1639.61	2156.83	1819.98	2359.32	1571.72
M164T59	5925.59	6271.58	6049.09	3584.44	4632.29	3820.93	3603.24	3825.24	4115.01
M164T62	1389.37	1148.22	1713.62	590.413	780.091	591.635	882.12	1486.16	945.578
M165T100	1967.15	2302.64	2127.15	43235	34599.8	39908.8	30284.6	30142.7	28095.5
M165T161	2675.27	2184.01	1485.35	2769.66	2303.38	3109.12	2323.92	3655.58	2230.85
M165T179	6336.29	6611.22	8338.17	8696.52	11700.6	11312.1	16067.6	14607.6	13687
M165T182	1951.71	1860.88	1246.15	2029.49	1590.05	2546.26	10407.8	10618.8	9682.86
M165T304	1694.19	2165.04	1393.09	2477.32	1520.99	2400.49	2140.04	1279.73	1332.52
M165T338	474.849	571.163	774.825	653.882	1027.42	1387.86	864.812	1588.26	1384.35
M165T390	2131.69	3685.12	2179.62	1590.71	1592.22	1292.77	1060.23	1532.32	1841.79
M165T415	21142.6	21260	17708	13799.9	9469.69	10487.4	23853.6	15653.1	11959.4
M165T427	5301.03	3867.11	5974.22	6762.17	6937.26	6763.05	2508.92	2676.17	2421.01
M165T484	10546.3	9771.99	20192.6	9297.27	8424.41	8824.72	8608.9	7882.82	8137.39
M165T71	2382.08	2064.1	1860.96	28860.4	33304.5	22200.8	16777.4	20617.4	19157.1
M166T100	320.472	535.589	719.681	5641.92	5249.24	4777.77	3538.18	3856.61	3239.87
M166T111	446.071	480.657	445.561	765.741	669.988	838.248	698.925	676.692	734.552
M166T154	51778.4	42499.1	50474.1	185850	186132	171516	172665	177533	168448
M166T179	1130.24	931.729	1023.21	2504.49	1916.17	1883.39	1951.62	2282.6	2250.65
M166T414	1376.48	2660.4	1257.64	2056.21	1556.31	1867.88	3231.37	875.368	1352.28
M166T483	60103.1	66330.6	55491.8	40358.8	40726	55837.3	62762.8	44557	51557.9
M166T488	1220.8	1256.99	1194.94	1278.84	898.944	786.894	950.935	855.194	953.193
M166T54	3475.25	3846.91	4187.09	1919.84	1752.55	1896.62	7022.16	6747.45	5781.48
M166T97	425.096	430.052	369.231	859.289	985.259	1314.41	984.261	1117.5	741.186
M167T154	4145.27	6052.76	6044.4	22038.6	21721.6	18718.6	20638.3	19767.8	17952.5
M167T163	1751.76	924.866	2098.47	8559.73	5956.71	7840.01	8777.37	6965.54	8121.99
M167T190	3052.88	3557.07	3745.07	3518.84	3692.31	2837.43	4271.19	4898.27	4806.06
M167T201	2482.63	3682.76	4448.65	2765.95	2713.7	3403.9	4639.33	4544.04	4445.92
M167T217	2254.79	2753.1	2178.22	1265.16	1758.5	1578.67	3245.31	3955.23	3445.28
M167T304_2	1963.55	1764.52	2357.03	1908.95	1702.62	2600.73	2167.6	2132.48	2355.3
M167T369	11987.1	10702.8	10072.5	6779.59	8093.04	8109.98	9880.04	8855.84	9487.86
M167T45	2851.42	2579.71	3168.97	1005.83	981.461	916.794	1512.65	1466.73	1135.58
M167T483	6828.58	8606.95	7462.74	5796.75	5604.3	5569.16	5273.65	7191.86	5111.1
M167T489	16348.4	16218	15991.7	10211.1	11355.7	11222	12773.5	12336.1	12454.3
M167T51	918.243	408.153	732.807	1352.45	855.454	1135.99	1430.63	1331.82	1246.1
M167T523	1932.93	2050.69	2232.79	896.96	806.88	892.607	1238.8	718.069	950.005
M168T107	872.331	782.998	936.663	909.107	931.103	955.704	817.502	503.002	920.801
M168T154	449.1	760.766	540.964	3003.64	2046.65	2645.64	2888.98	1161.81	1746.12
M168T370	1462.82	1159.28	1041.39	726.581	1103.6	767.479	1104.59	935.177	1047.15
M168T45	7048.1	6900.88	5590.15	6341.06	4553.58	5172.56	5390.39	5123.96	5532.65
M168T482	5411.22	7349.57	6742.59	3407.9	3960.21	2665.39	7203.38	5188.77	3513.08
M168T489	701.249	1327.77	1034.11	597.807	648.508	726.116	794.695	812.922	791.678
M168T58	2398.09	2244.81	2242.06	3266.96	3495.78	3153.88	1306.75	1631.61	1373.89
M169T165	21958.9	18742.9	18732.7	8779.01	10197.4	10281.8	8025.46	11839.5	12672.8
M169T215	12343.1	12422.7	11371.3	4696.1	4411.71	4455.64	9309.43	8341.99	8822.65
M169T308	24.2133	19.6329	10.2506	284.223	382	543.717	714.848	1916.17	694.858
M169T386	1054.78	1176.58	1313.71	2165.97	1549.47	1455.18	2099.31	1546.52	1649.28
M169T45	2156.41	1470.17	1703.3	1326.67	920.506	1395.88	1291.76	885.873	2106.06
M170T106	911.203	824.592	1047.61	7389.29	7700.05	6495.48	3621.46	4585.12	3760
M170T121	6464.28	6500.03	6363.81	7220.79	7001.8	5262.55	1980.99	2117.37	2070.18
M170T174	1734.66	584.68	1311.33	7021.4	9090.99	8277.52	19238.6	23089.4	19218.3
M170T202	2418.84	2995.54	2241.68	1211.07	1033.26	962.182	363.604	1017.63	507.553
M170T214	14394.2	12994.9	12881.4	7649.41	8629.36	8325.77	9674.63	9064.39	8544.29
M170T215	1453.6	1008.97	1193.59	7454.51	7722	8335.5	712.349	913.758	964.546
M170T412	45474.8	55958.5	44518.9	27819.3	23273.5	43004.3	45056.3	33289.3	58636.7
M170T428	6731.77	6604.07	6546.13	9420.23	8783.21	7178.96	3535.96	3501.96	3214.16
M170T442	37090.7	19883.1	18797.3	12969.9	11212.6	12441.3	17325.1	9369.57	15671.2
M170T45	3098.31	3487.39	3412.9	3068.19	1980.86	2461.13	3711.36	3290.68	1393.86
M170T461	23170.3	16241.6	24187.1	18776.9	15664.6	16255.1	12835.4	17389.6	9986
M170T462	17119	22016.2	18081.5	15792	9044.53	14945.9	31372.3	16977.2	10979.7
M170T47	2974.05	1901.25	1669.19	2137.66	2237.95	2430.64	3105.4	3570.16	2264.34
M170T70	2315.21	3101.25	2654.72	19987.1	23053.8	20078.4	6931.29	10009	9506.93
M170T71	6691	5384.92	6314.55	5978.26	7108.18	4671.46	3282.98	2619.74	3624.58
M170T96	3342.08	3129.14	2801.65	17116.2	19231.9	19708.8	8809.03	8211.56	5276.45
M170T98	7703.96	5380.21	4979.5	5019.87	5194.54	6193.8	4308.01	2638.66	2434.47
M171T143	515.029	692.691	575.662	827.286	554.103	667.271	1439.45	1840.19	1723.34
M171T161	1339.55	1298.63	2323.07	10396.6	8438.38	9374.05	4592.34	5080.07	4467.13
M171T248	18082.6	19944.7	21099	4818.22	3552.01	3511.67	3950.96	4081.81	4428.92
M171T304	4344.01	3802.53	3997.77	4202.09	4256.5	4519.55	9771.47	9630.65	4947.51
M171T353	4136.56	2969.73	4073.87	8885.26	5565.12	4823.48	5031.05	3313.72	2412.52
M171T412	5804.43	8202.49	4401.38	2619.58	3301.64	2459.04	5301.64	5476.44	4994.6
M171T415	14243.8	19171.4	19621	10191.4	7689.96	9391	13893.2	12044.1	11751.6
M171T47	1287.26	1126.38	1044.06	1123.13	1692.38	1354.4	1410.65	1683.86	1225.16
M171T51	5213.74	4298.53	5055.9	16041.4	17613.3	19429.6	12645.1	13730	12021.4
M171T66	777.486	617.947	979.848	364.195	461.74	280.495	1067.33	1815.24	1524.29
M171T70	993.405	385.034	789.295	1935.39	3570.38	2227.33	860.4	900.081	700.666
M171T96	456.477	830.217	931.602	2257.32	2156.86	1824.3	997.966	1038.32	609.324
M171T97	774.806	982.644	727.982	795.709	837.689	658.833	416.347	707.691	367.285
M172T112	635.907	651.905	782.599	2047.15	2990.43	2504.38	1172.92	1022.47	1741.31
M172T231	120887	131775	125891	71981.9	66238.9	73215.5	84973.8	79266.7	77454.2
M172T344	5479.07	5700.64	7667.06	7354.16	7307.79	6210.58	5952.23	6450.78	6284.16
M172T415	196361	276665	217779	149325	98816.5	100152	201246	155349	148803
M172T489	1779.36	1926.7	1556.82	1007.99	1719.92	1379.26	1334.22	1449.72	1768.39
M172T51	430.67	533.67	829.343	1110.15	843.991	952.32	807.461	782.095	902.314
M172T515	1278.13	2231.28	700.423	804.045	813.622	802.54	616.298	1452.22	332.804
M172T52	478.574	528.852	959.019	694.804	733.807	1094.38	545.794	1025.1	475.564
M173T231	11760	11787.6	12281.4	8986.84	9214.98	7814.44	10503.4	10152.5	10195.5
M173T304	7426.15	6714.89	6065.98	11291.8	10717.3	9532.39	9570.83	7431.01	12646
M173T322	18039.9	13919	1832.49	10805.5	5453.85	5938.49	13823.2	11972.8	13139.2
M173T344	480.613	534.442	669.72	675.047	736.501	729.073	505.672	493.451	634.571
M173T357	5078.47	4165.29	4108.27	12608.6	12065.1	10843.9	7232.16	8295.4	8016.97
M173T415	21762.2	28148.8	20852.8	16295.8	7738.17	12459.7	18031.7	10439.9	11989.6
M173T45	1410.64	2055.32	1551.91	1520.23	1337.81	1432.72	992.351	2349.47	1908.41
M173T460	17332.4	20559.5	23261.8	8372.74	10613.1	12424.1	5643.96	4530.9	6291.97
M173T61	50976.5	47574.5	50813	5043.25	5443.47	5236.55	2428.81	2365.7	1715.4
M174T104	1148.57	1330.49	1189.49	764.935	698.883	490.215	819.502	1215.37	601.874
M174T184	2678.59	1487.35	1140.79	1528.53	787.882	1706.62	850.969	925.33	640.15
M174T192	610.889	829.672	656.687	2055.05	1925.91	1682.08	2217.19	2610.83	2369.31
M174T221	610.166	556.847	419.461	481.509	497.038	451.267	1830.75	1662.24	1576.28
M174T304	688.558	614.597	591.666	1484.48	1366.55	1318.04	454.928	1215.33	1072.71
M174T45	622.088	876.859	527.795	467.653	429.401	723.054	830.965	528.094	595.035
M174T462	2386.5	1394.97	3387.41	2869.19	1248.24	2845.89	1225.19	582.475	1112.36
M174T58	4771.71	3161.08	4898.43	17334.4	18917.3	19170.8	31780.6	31736.4	31876.3
M174T63	25860.1	23333	26232	8950.98	8234.11	2341.65	8272.15	9176.3	8153.91
M174T65	1461.25	19552.1	1422.67	2652.37	2855.2	3499.51	1219.57	1054.25	1262.24
M174T87	3243.33	4034.76	4608.08	1282.45	1407.59	1154.03	11328	13966.3	13845.8
M175T162	13192.4	12696.9	13697.6	15756.8	15975.3	17010.2	12953.7	12870.7	11444.8
M175T277	7951.53	8562.38	8611.53	15020.6	12811.9	14780.2	22336.6	22667.6	21684.3
M175T293	734.447	650.414	601.135	291.587	558.969	493.452	1230.69	393.19	528.377
M175T325	14793.8	12817.9	11763.8	13386.4	13708	12929.5	28844.7	25357.5	31174.4
M175T326	10737.4	10556.7	10592.7	8370.39	8373.67	7717.29	8098.11	8445.22	9468.83
M175T355	1569.69	2305.48	3123.82	2322.69	2305.91	1914.46	1954.17	2311.29	1594.96
M175T466	10418.1	8375.49	6893.9	5890.07	7490.76	4415.16	7966.47	4138.72	4006.38
M175T493	894.968	1000.09	1101.18	720.149	677.32	588.679	867.781	759.475	798.34
M175T50_2	11935.7	12412.8	13397	73345.9	81686.2	80336.6	221867	225738	236905
M175T58	527.95	1119.33	1361.86	1038.37	2602.32	1825.54	2550.79	3328.67	3043.67
M175T70	37518	34277.8	42219	7297.44	10013.2	7545.98	6555.45	7039.36	7666.19
M175T71	6208.06	3958.45	5750.28	17417.5	19085.5	19125.4	46627.8	29130.8	76888.4
M175T96	28813.7	30305.1	25089.7	8435.26	8373.77	11928.2	6398.47	6878.44	4978.91
M176T259	420.422	386.035	661.681	891.058	1360.98	830.429	863.092	960.219	796.116
M176T294	484.452	23.9768	513.725	358.929	390.274	419.718	3291.28	3744.14	3956.92
M176T304	1579.66	1269.6	987.497	1314.45	1640.43	1358.11	1163.37	1493.96	1683.16
M176T325	1868.31	1360.77	1934.66	1817.68	1088.54	1807.56	2486.41	2747.98	3392.92
M176T326	1043.85	2072.37	2153.24	2096.07	1184.56	872.394	899.466	742.554	1630.01
M176T50	556.722	2833.17	633.59	5592.79	6404.16	6032.88	18027.4	17068.4	17517.4
M176T61	7827.04	8081.07	7073.22	7765.3	3744.01	3585.73	5956.99	6429.39	3129.23
M176T95	1989.71	2011.99	2024.02	707.493	483.503	616.669	333.933	875.186	367.955
M176T97	683.862	481.682	616.844	977.058	1433.5	998.444	605.466	670.089	383.466
M177T139	4380.1	3440.41	4049.61	2635.54	2304.32	2891.66	2401.26	1905.25	2723.17
M177T140	21963.1	20721.9	21904.2	14573.9	15498.9	12770.2	12203.1	12239.5	13069.5
M177T160	2025.11	2773.98	1222.12	6028.19	5723.05	5176.57	2917.63	5510.64	3488.19
M177T188	3799.93	4438.94	5316.77	7808.61	7514.39	8582.53	5231.1	4661.18	4217.57
M177T205	2098.69	2296.71	1518.73	8311.18	9407.74	8724.35	3937.13	4339.28	3722.75
M177T300	2767.62	2297.03	2673.33	6093.29	6636.94	6751.49	3583.24	3741.49	4462.1
M177T304	2308.34	3675.83	3486.31	7593.49	3217.61	7369.17	2792.76	2584.04	2899.27
M177T319	2803.33	2775.5	3537.31	3887.55	3747.23	4300.67	2697.94	3493.04	2800.04
M177T348	5027.9	3980.29	3253.71	1907.03	2448.03	3758.42	3475.57	2854.83	2935.44
M177T357	1694.88	2779.83	3705.3	3604.58	3412.07	3886.41	3336.77	1373.08	3073.24
M177T404	3116.1	3139.41	2720.16	2474.82	1264.07	1701.93	2294.88	2727.68	2613.82
M177T450	3738.6	3351.12	2636.62	1683.58	1759.21	1029.73	1672.36	1213.66	1026.01
M177T490	3043.43	2399.69	3274.53	2583	2638.99	1847.89	1967.64	2550.82	2052.67
M177T51_2	9787.33	9796.93	8762.24	11437	651.073	10647.7	2033.7	2052.3	2440.57
M177T55	12660.8	11983.4	10731.7	12123.2	9325	11918.8	8194.15	7832.28	8446.95
M177T65	10830.4	9998.63	10021.5	3811.12	3353.11	2898.46	5276.76	5991.73	4633.71
M178T482	1988.16	1807.81	3993.56	2936.96	1124.16	2752.86	2371.94	2264.36	1186.1
M178T483	2312.61	4066.84	2973.89	2740.15	3100.92	2647.34	2844.05	3242.95	2678.6
M178T493	2170.88	2202.06	1179.6	1982.28	1519.84	1819.01	1699.95	438.441	1683.16
M178T58	1543.94	2224.97	876.359	1866.78	1573.65	702.369	1503.47	995.101	717.528
M179T128	1544.39	1538.54	1618.98	1670.61	2464.05	2434.61	2123.83	498.408	1537.06
M179T143	22708.1	22484.7	24903.2	9584.91	9836.93	10016.4	1228.72	1453.5	1334.72
M179T211	1891.51	2313.16	1918.11	3038.28	2947.17	2390.31	4758.15	6702.93	1890.15
M179T218	41426.4	52525.6	51020.2	24131.1	24570.3	24888.1	5138.74	6092.31	4851.29
M179T259	1928.82	3558.44	2689.46	5243.49	5293.22	6123.95	1443.68	2635.48	2754.88
M179T353	5616.28	4265.16	10877.9	3164.5	3701.41	3237.11	2511.84	6888.41	4565.5
M179T392	2471.83	2032.65	2073.49	10158.7	10814.6	9037.01	4884.11	6105.91	6525.22
M179T427	5551.52	1356.06	2782.71	4670.49	5304.47	4707.75	1691.01	3034.72	1694.27
M179T45	615.666	676.106	1623.78	776.235	1568.98	535.494	2023.46	1260.03	1154.35
M179T55	9729.52	9745.36	9570.59	649.952	766.926	917.873	855.14	684.503	762.909
M180T109	699.644	606.49	796.221	1406.68	1399.47	1281.82	1593.07	1800.03	1010.51
M180T218	4250.43	5523.23	5190.9	2098.02	2629.99	2413.38	597.05	555.522	196.392
M180T299	858.944	857.607	489.467	397.326	428.497	403.664	414.208	387.73	361.223
M180T336	556.786	444.252	628.16	397.639	438.944	386.471	387.549	387.975	500.976
M180T392	984.093	623.623	1048.39	1270.41	1682.18	1130.19	501.983	1120.32	381.538
M180T415	4650.28	10851.6	9956.07	4285.9	8115.85	5329.07	8926.45	10310.2	5102.44
M180T484	3441.44	4805.33	3468.15	2964.71	3509.46	4309.69	3786.72	3011.42	3214.92
M180T51	792.779	645.985	573.039	1412.42	1280.7	1341.91	1886.57	2032.33	1500.35
M180T56	18551.3	17544.6	18734.2	6415.13	6258.61	8777.38	9398.3	9366.91	11518.9
M181T143	3814.33	3585.31	3722.76	3064.16	3233.77	3616.84	857.246	1049.69	3323.31
M181T148	199.042	330.351	429.985	1301.78	1864.49	1631.4	1709.36	1876.61	1543.4
M181T218	472.121	567.359	562.594	207.281	474.632	356.835	211.666	37.2188	173.11
M181T308	1616.49	2054.74	1355.38	3119.1	2641.39	2527.77	2189.98	2553.59	1963.57
M181T331	2513.4	1977.37	2464.35	2184.52	2091.8	1805.72	2010.54	2036.5	1540.38
M181T466	5316.94	9060.41	5401.93	6010.17	3920.59	4428.67	3575.91	2538.67	2274.58
M181T484	819.544	1144.58	1423.56	465.221	509.597	525.61	1615.64	643.445	1110.46
M181T496	3394.98	3814.84	3340.82	1952.28	1488.48	1647.9	2681.13	2738.19	2371.72
M181T529	878.831	204.396	364.462	555.526	703.282	352.567	307.843	793.717	432.29
M181T58	3013.31	2760.97	2367.11	3024.97	2400.96	3572.85	3105.39	2649.39	2352.46
M182T100	5997.9	6282.63	5958.08	126547	110468	105631	80883.8	84996.8	82350.2
M182T397	1968.69	5035.35	3048.96	2232.93	2566.79	1530.35	3517.24	2526.06	2120.91
M182T43	968.811	851.561	748.615	283.239	483.774	478.431	924.449	1441.99	996.981
M182T58	635.132	1063.13	598.75	396.165	878.419	543.259	1168.87	1578.47	1489.97
M182T71	5011.86	5442.15	5928.77	84415.5	97633.7	93303.5	56876.3	61593.9	65353.2
M183T100	6688.2	6493.52	6778.45	23155.2	14963.7	14216.9	10784.2	12235.6	13003.5
M183T268	179.018	65.8904	327.611	2585.43	2215.41	2515.08	2296.9	2263.17	3437.82
M183T286	2776.46	2847.17	2898.91	7995.19	2307.09	1454.65	2573.48	3103	2623.18
M183T362	18348	28594.9	25232.1	30968.3	13573	12868.9	12607.3	14386.9	24060.6
M183T418	21425.2	2490.33	2701.24	2918.82	3480.4	1796.54	2475.49	1835.2	3346.56
M183T435	4579.48	5234.96	5272.27	2811.23	2599.26	3078.32	1493.99	1815.47	16533.1
M183T45	82287.1	84020.7	81353	69330.1	58942.9	64453.3	78044.4	84033.9	76206.8
M183T489	3679.6	3580.17	3997.56	2921.52	2612.85	2734.79	3734.48	3259.77	2869.91
M183T59	8885.72	8973.43	9263.11	7762.03	6485.46	8219.89	9290.28	11563.5	9645.63
M183T71	6660.14	5750.25	6351.74	12468	14079.2	12900.1	11484	12139	9517.36
M184T100	1291.69	1290.14	1690.69	3465.73	1866.71	1622.74	1517.44	2391.15	2408.37
M184T120	4844.75	3422.68	3253.38	1686.66	1711.28	1708.66	319.185	401.376	576.712
M184T280	2975.95	2855.24	3334.36	1518.2	2139.82	1217.26	1471.69	2001.16	2367.2
M184T293	1330.9	642.652	755.204	906.165	924.442	944.738	1281.84	1613.06	1117.82
M184T427	6839.3	7071.77	8107.81	8755.79	8532.4	7647.24	3215.95	3734.65	2649.78
M184T45	22064.4	25721.8	25550.9	19418.5	14901.9	18653.6	18119.5	22700.6	21636.6
M184T483	3856.44	4600.56	4574.04	2036.16	1134.63	2784.84	2630.5	2374.54	1606.62
M184T496	2367.79	2245.48	2445	1617.65	1858.62	1618.51	2010.49	1533.16	1967.83
M184T53	2242.85	2247.56	2361.11	8516.09	7112.05	7474.04	8713.02	9407.81	8500.1
M184T59_1	3225.53	3204.11	3217.16	2853.48	1036.45	2531.03	2227.29	2597.26	2650.13
M184T59_2	2361.95	1828.83	1852.99	2470.64	686.473	241.833	1849.96	2685.77	1692.8
M184T70	1379.84	1195.29	619.807	3668.64	2927.05	2649.27	2894.93	2951.44	2754.16
M184T71	1383.17	1288.73	1272.41	505.472	2211.75	1915.89	1265.68	3184.29	1471.13
M184T99	1358.86	1253.12	1610.61	1516.27	2899.23	2027.07	1719.36	2217.27	2292.86
M185T139	4859.44	4967.24	3947.1	2408.6	3604.88	3009.26	2833.51	2732.12	2947.53
M185T141	893.85	1133.07	947.811	558.5	297.674	165.386	419.285	603.823	620.857
M185T260	36088.8	35377.8	39790.9	18236.8	17789.3	20852.6	22552	22949.7	39221
M185T304	4894.48	2541.03	4291.7	5423.97	4624.13	4984.13	3998.83	4928.88	3397.86
M185T45	29708	27276.8	27071.4	14408.6	20407.8	21611.3	24374.4	21062.3	24299.3
M185T477	106262	102319	52468.9	80993.5	67564.3	39351.7	95848.6	70759.1	105653
M185T488	25470.9	25781.4	24589.8	17268	15667	17739.6	20426.4	19831.5	21097.9
M185T489	1187.55	1455.69	1360.85	1168.06	976.149	1269.59	1113.46	821.153	1239.45
M185T51_1	2176.27	2051.02	2121.81	1144.73	1221.95	909.316	1139.37	959.405	911.526
M185T66	254.317	229.724	108.195	279.86	277.403	536.409	724.745	756.107	489.271
M186T113	1775.03	3205.67	1849.35	1202.28	1387.19	1333.62	698.897	593.593	619.853
M186T139	4740.9	5460.44	5984.15	3869.58	3751.42	4047.7	3486.44	3280.41	3470.52
M186T151	6263.44	7947.57	8728.4	13179.2	9407.86	8569.47	9041.95	11829.7	10839.9
M186T259	2265.78	2177.36	2056.76	1463	1675.94	1402.87	1850.37	2277.83	3191.32
M186T261	3528.16	5702.85	3657.35	938.368	2431.66	1604.09	2253.76	2960.4	2976.84
M186T304	934.933	791.171	686.222	1406.62	1410.08	1383.43	941.294	1025.05	1146.25
M186T318	5159.17	5420.48	6191.78	4087.73	4752.77	3201.29	3478.41	3243.74	2923.33
M186T362	931.77	700.887	1083.18	1096.65	825.489	1154.46	866.721	1132.65	1425.29
M186T488	1703.19	1757.96	1857.65	1336.6	991.251	1049.73	1371.58	1364.62	1121.63
M186T58	3536.93	3071.44	3581.37	2363.14	4704.21	4192.04	1937.8	2603.72	2962.96
M186T64_2	6595.46	6568.03	8410.69	15127.8	13892.2	18471.3	6984.53	8276.68	8067.11
M186T94	1563.23	1150.17	1136.62	2453.04	1972.61	2175.42	995.795	1466.06	1315.14
M187T1	1514.17	969.075	998.876	747.629	715.037	585.155	934.117	928.836	1051.38
M187T174	893.124	75.2794	775.118	2734.08	2409.39	2172.72	5088.84	7164.34	6505.41
M187T353	1609.7	1727.28	1929.67	1058.41	906.547	1052.76	1402.16	1300.15	1341.76
M187T44	3005.22	2578.36	3262.93	1979.23	2215.23	2224.68	2455.35	2588.74	1806.68
M187T45	1848	2395.86	1646.31	1421.98	1176.86	795.555	1115.53	1706.46	1625.32
M187T488	9683.55	10517.3	9031.8	6950.51	6958.62	6796.56	8136.1	7377.13	8831.36
M187T51	358.941	1158.95	2249.29	3795.23	4424.79	4289.81	5166.28	6702.2	5324.84
M187T59	6790.17	4808.84	4978.46	13889.8	15254.2	15323.1	13829.6	14010.4	14884.5
M187T64_2	2857.98	918.448	956.499	3651.41	1896.26	2178.04	924.014	4017.6	1095.29
M187T70	4256.33	4624.92	3996.34	3642.29	3471.57	2377.44	4492.35	4404.02	4962.16
M187T97	2644.34	1905.39	1793.55	1142.17	1277.87	1253.12	1256.66	2040.7	1474.43
M188T106	797.849	984.508	1194.35	6309.93	5860.28	7547.74	3893.28	3352.54	3124.13
M188T174	31760.4	30956.6	33787	670257	669952	665835	1.53563e+06	1.67152e+06	1.65459e+06
M188T193	3970.66	3723.03	3434.19	41889.6	37192.1	40943	98127.3	100225	101245
M188T214	5877.58	5497.3	5289.71	3104.45	2982.57	2732.63	3740.76	3640.95	3453.03
M188T270	5544.3	2161.85	2132.87	4737.3	3110.37	3824.28	1838.44	1875.25	2680.39
M188T322	539.901	520.684	489.222	2029.37	1724.18	1726.87	1816.21	1785.6	1509.4
M188T415	53498.1	101855	75508	51206.3	36841.7	34203.4	69356.7	52977	48633.9
M188T488	1331.45	1239.53	861.872	655.735	824.757	677.812	864.374	551.281	712.882
M188T59_2	5988.26	4662.47	5243.01	4244.99	4544.49	3181.78	1547.9	3488.34	2273.56
M188T63	3899.64	3333.78	5517.23	7603.61	13313	9628.21	8306.84	8941.63	8462.36
M188T97	1565.14	1623.17	1098.03	3338.07	2282.51	3001.03	1426.95	1920.1	1591.98
M189T133	5062.31	2585.57	1992.42	1858.32	1888.25	1671.95	5868.52	5708.51	4957.03
M189T164	2874.33	2845.41	1204.62	3523.22	5226.19	5409.21	14131	14714.3	16770.3
M189T174	3538.63	5148.21	5024.84	85290.9	82653.6	84258.7	229563	228942	210661
M189T248	3194.45	3179.43	3149.33	544.373	735.282	911.277	628.157	796.726	647.81
M189T332	945.635	1167.67	1046.14	828.841	1060.14	1161.39	1205.02	714.822	782.135
M189T415	8372.32	9221.95	7283.87	5979.6	4120.67	3897.7	8354.29	5069.94	7499.8
M189T485	5084.55	5489.82	5380.09	4381.11	4738.24	5609.98	4012.46	4113.36	5078.66
M189T488	1509.07	1533.22	1564.66	1090.84	857.98	951.059	1136.97	1018.35	1389.15
M189T489	1152.59	1474.93	1213.21	923.332	852.533	862.862	1067.27	1372.43	941.439
M189T49	14513.9	15568.7	17207.5	76556.7	79572.1	80301.8	60147	60232	64594.3
M189T52	1798.98	1566.39	2004.72	5361.53	5317.54	5866.1	8718.59	8708.5	6964.64
M189T56	685.131	464.332	455.403	292.359	464.845	342.816	922.611	779.011	1021.95
M189T62	2594.63	2164.37	2127.31	490.562	688.798	1159.8	772.705	1216.05	795.328
M189T65	2146.58	2616.74	2354.95	733.688	659.417	729.464	4554.36	4079.15	4040.03
M189T70	3575.64	3518.39	5844.18	13085.3	14165.3	14602.5	14348.1	19318.5	20543
M190T112	1629.85	1283.46	1494.58	6460.01	4809.93	5766.16	2289.05	2397.59	2921.65
M190T174	447.917	503.19	474.072	7467.48	5512.63	7030.83	19031.3	20773.3	21009.4
M190T199	275.116	249.947	103.858	427.836	330.801	351.722	661.374	485.87	858.543
M190T304	747.261	738.405	639.857	985.847	808.582	1036.77	973.148	847.482	752.54
M190T308	13.7917	35.2392	37.4113	1180.87	1050.84	1111.31	1893.28	3848.85	1361.47
M190T484	16772.1	17675.7	11029.9	9177.68	8265.07	11510.7	11586.9	10821.8	13743.2
M190T49	1896.06	1332.23	2161.14	8171.94	7737.63	9143.37	7051.52	6524.02	6692.55
M190T54	1190.43	1751.47	1783.39	909.286	582.69	776.824	1065.05	1349.57	849.552
M190T59	2837.94	3761.33	3196.79	4351.92	4459.16	4671.67	10308.6	10767.5	12186.6
M190T60	4511.84	4451.68	4750.69	3032.98	2942.23	3362.71	2332.47	2408.83	2012.61
M191T100_2	379583	399431	382377	1.11753e+06	1.09455e+06	1.09092e+06	892182	870885	856408
M191T141	7431.18	6795.79	7410.38	8399.66	8664.71	7441.26	1763.72	2077.21	2604.72
M191T201	2765.28	2900.63	3049.51	1200.67	1185.13	781.259	4070.6	2461.75	2904.18
M191T217	4725.05	4558.89	4190.49	3683.31	3729.89	3395.39	3071.42	759.008	638.9
M191T257	1481.85	1455.18	1021.85	3962.88	4106.69	3817.69	1207.45	1047.99	1457.48
M191T298	1915.24	1455.21	1621.89	1011.34	634.728	621.746	580.943	707.642	492.555
M191T460	15650.4	22119.1	11864.7	12230.5	11094.9	10515.3	7179.63	4163.99	6760.21
M191T485_2	1270.99	1449.25	1511.7	2225.6	2316.36	2490.45	1407.27	2009.24	944.776
M191T49	25.5773	42.243	113.848	485.804	985.426	740.725	495.071	635.743	455.157
M191T62	196490	183586	197032	13347.3	12493.8	13145.1	4004.57	245307	199455
M191T71_2	229611	244793	230585	864253	967990	776635	588857	667296	702489
M191T74	4519.68	3908.31	4506.87	11712	13875	16620.5	7202.14	9817.17	14723.3
M192T100	49373.6	50786.9	45676.7	168964	150145	147081	114231	117936	109586
M192T129	3185.54	2779.74	5601.73	3753.89	4700.16	5542.11	14985.7	6489.42	3951.12
M192T169	2051.53	1596.45	4165.07	1560.5	1301.3	1165.9	1928.33	2507.16	1179.09
M192T173	13449.7	14491.7	13965.8	15106.5	19639.6	17914.9	9421.47	9320.59	12009.8
M192T182	433.179	244.442	331.037	309.113	607.532	380.774	1647.96	1926.06	2072.29
M192T217	819.361	713.542	785.6	290.441	399.389	411.966	164.553	441.528	44.1505
M192T330	2424.39	2606.37	2319.45	773.856	1316.86	1667.39	1881.07	2195.16	984.636
M192T535	2198.59	964.251	3541.17	821.664	1849.6	1212.38	1754.35	1710.21	1782.62
M192T58	1858.37	1754.14	2047.23	3613.75	3393.54	2940.9	2391.85	3027.85	2479.59
M192T60	15039.2	14737.8	15545.3	806.95	1479.65	3213.82	2170.8	309.799	3457.77
M192T71	26560	29629.8	26541.5	117914	136268	102401	79047.9	90580	93239.4
M192T74	988.753	946.718	806.443	3360.96	2560.36	1789.02	896.747	1971.99	1431.91
M193T100	3434.06	4063.57	3254.71	12429.6	10873.3	11129.3	9689.93	10029	9053.05
M193T162	31669.9	26505.2	23417	40629.9	37908.9	39819.1	35135	32286	30375.2
M193T173	2027.96	2504.3	2385.59	2359.87	3477.63	3014.84	1825.61	1633.21	2371.46
M193T201	2048.15	2191.72	2310.15	1880.05	2265.85	2779.29	1973.97	2540.58	2151.46
M193T213	3019.57	2614.21	2684.19	6432.6	5462.43	4409.03	3929.52	4006.96	7863.49
M193T226	2353.17	2041.71	2040.51	2819.84	3150.17	4776.71	8072.45	5185.06	7672.98
M193T315	5081.15	5389.7	8299.85	10219.6	7832.08	7309.66	13753.4	11280	8213.77
M193T326	17387	15913.2	16131.4	10946.3	12088.1	13318.6	14764.7	9049.47	13548.1
M193T334	2322.44	2412.84	1904.78	4415.58	4438.86	4475.42	3545.41	3032.88	3205.44
M193T415	7828.26	6144.22	6182.7	4589.85	2727.9	3844	7254.96	4478.48	4539.49
M193T436	2526.92	2144	877.169	1300.17	1055.04	2432.94	1088.6	1401.58	1883.33
M193T466	25531.6	13745.6	11613.3	9458.65	12284.8	9278.59	6737.62	10238.4	10712.4
M193T480	982.915	586.652	870.256	720.845	761.794	451.947	1279.83	370.003	619.087
M193T483	2481.53	2457.54	2717.78	3795.86	2132.42	2337.31	2798.87	3119.95	2438.07
M193T61	27298.8	22704.6	25646.7	5447.28	6037.18	6864.39	2976.33	3045.61	3299.91
M193T69	352.587	471.455	495.074	2083.5	3123.11	2632.24	2508.34	2006.18	2450
M193T70_1	37622.6	30426.4	30137.2	5198.54	6110.96	5161.2	7386.9	5682.26	4245.52
M193T71	3087.16	2234.5	2157.03	9338.46	9951.45	5817.55	6231.51	5834.51	6637.81
M193T96	25447.4	24952	21317.5	6778.51	6219.98	7650.79	5372.79	4343.65	4483.65
M193T97	464.069	339.965	473.238	1682.52	1705.14	1680.16	1686.09	1886.38	1373.25
M194T105	5419.81	5096.44	5259.49	3474.05	3060.48	3186.07	3474.41	3743.86	3773.85
M194T144	13391.3	13091.5	13651.9	7460.78	8500.44	6135.26	5563.38	6762.07	6868.25
M194T162	2409.63	4809.63	4627.45	5212.25	5564.14	5233.59	4577.6	3894.19	4270.28
M194T231	58977.4	57814.1	58023.1	26523	24812	25030.7	28400.9	30162.1	26662.1
M194T326	3088.58	2697.68	2920.32	1720.91	2119.09	1662.45	1738.57	1142.74	723.785
M194T415	39437.6	69480.7	88092.9	44209.2	36808.7	53792.6	66826.5	65561.7	48113.1
M194T445	37324.2	41903.5	25022.3	21212.8	27914.7	23121.3	18720.8	32718.4	32963.5
M194T478	91478.8	98330.7	102082	72747.5	63681.3	56736.7	67856.4	91417.8	78672.8
M194T49	255.602	127.552	93.9873	969.136	834.314	740.106	1472.62	1309.74	1373.07
M194T497	1761.6	1447.07	1388.18	1001.3	922.774	1047.53	1139.38	950.512	1274.97
M194T51	108.954	60.3358	53.9994	148.492	560.374	271.532	316.494	255.096	329.876
M194T60	9945.12	10776.8	11370.4	7200.96	6376.59	6821.97	6029.72	7570.96	7256.48
M194T71	11490.3	11193.7	11524.4	4036.4	5915.99	6048.92	6523.27	6400.16	6957.84
M195T131	2302.91	3552.96	2356.51	5320.76	6297.03	5871.4	7142.62	5246.78	6029.67
M195T146	1791.72	1952.88	1555.97	727.038	1042.06	1237.52	764.881	1366.12	2305.56
M195T188	6530.34	7686.67	8999.66	13199.9	13071.1	13310.7	4730.83	11317.9	10698.3
M195T202	8992.7	7644.26	9092.49	6661.42	6914.57	8790.8	3983	4875.09	4227.12
M195T231	6472.24	6277.14	6989.19	5010.42	2893.18	2691.55	4856.93	4137.21	5215.84
M195T276	4701.77	2901.3	3829.07	1369.53	1476.09	2110.53	924.056	3577.96	2464.89
M195T304	16935.3	16245.8	15222.9	24300.6	24167.7	22062.2	21281.1	20715.2	24691.9
M195T319	12971.5	12581	15485.5	23826	22080.9	23574.1	19460.2	20828.1	10779.3
M195T357	15494.3	12932.6	14168.9	31562.8	28907.6	32144.3	26918	23161.4	24952.3
M195T370	36868.7	34144.7	33706.5	23988.3	24053	25483	33281.1	30284.5	34069.1
M195T393	2041.83	3022.73	1438.92	1236	1128.35	1523.91	1848.7	1588.16	1990.38
M195T444	19449.3	15112.7	11460.3	9593.09	16024.4	7325.53	13704.4	15965.1	17496.7
M195T483	8268.8	8994.45	10263.3	7055.18	5052.22	6379.2	9420.07	8034.76	9174.74
M195T484	4073.33	5517.02	4215.03	3685.2	2588.29	3273.34	3820.92	4465.72	4930.6
M195T494	500.711	564.195	564.527	336.441	362.82	361.317	329.709	305.518	468.041
M195T55_1	238.265	598.641	578.593	1192.23	872.053	1153.11	788.296	1625.49	929.015
M195T55_2	95850.9	94860.6	100099	115827	118243	116309	73318.3	78901.8	76739.1
M196T131	429.048	420.511	495.274	964.848	482.031	538.396	948.244	568.666	616.128
M196T202	1005.45	1001.68	1143.45	845.264	731.951	1121.83	395.14	741.518	938.751
M196T205	461.505	469.155	309.339	3441.34	5164.52	3490.82	2023.31	1556.66	1777.46
M196T304	2504.02	2592.43	2155.16	3382.3	3866.39	3628.3	3013.77	3204.33	2980.54
M196T319	1693.96	1954.8	1540.12	4016.27	3302.32	3337.69	2733.31	3383.89	2662.64
M196T357	3266.36	2213.66	448.42	5217.8	4533.19	5674.28	3477.96	4038.73	4312.25
M196T369	5063.08	3736.13	4851.04	2975.42	3141.09	2617.18	4425.81	4482.78	3756.07
M196T388	3160.36	3270.21	3149.95	2135.35	1896.26	2048.77	3290.75	2256.4	2633.67
M196T428	2883.14	1911.05	1844.58	4411.66	4345.98	3812.44	1581.41	1178.56	1141.56
M196T44	2490.72	2661.57	1599.32	1597.13	1419.41	1564.5	2139.34	2094.64	2189.47
M196T49	192.695	99.1298	129.843	631.685	938.302	492.415	407.535	1030.66	938.996
M196T490	1349.58	1236.73	1103.8	1035.86	998.831	649.45	858.836	875.912	1130.29
M196T55	7510.56	8537.46	9180.11	9813.79	10734.7	10628.8	6849.71	5829.94	6814.44
M197T139	1382.94	1643.79	1891.3	408.864	1343.34	1197.39	928.818	615.054	991.055
M197T210	1752.3	1829.72	2051.26	8735.83	5959.2	5593.54	14990.3	6931.21	6069.6
M197T247	755.163	738.194	600.885	2399.25	1688.7	1792.82	2533.2	3908.13	2229.39
M197T308	2701.93	4087.69	3963.11	3381.89	2612.42	2409.17	3030.05	3750.72	3756.1
M197T377	2678.77	472.623	1729.92	466.127	1241.67	670.964	2679.28	2475.27	2771.49
M197T386	1169.24	1706.04	1581.25	5250.47	3531.19	3258.2	2184	2341.49	2153.52
M197T49	690.415	1389.59	934.315	1242	1283.03	1101.06	2097.88	2779.85	1972.51
M197T493	906.156	1047.44	974.43	675.556	576.837	715.318	691.606	724.766	774.413
M197T52	546.773	613.155	773.724	988.012	1355.98	1357.3	606.392	1028.22	1142.24
M197T54	4191.42	3564.81	3597.12	1610.11	311.764	475.879	344.811	1276.01	1217.78
M197T67	529.37	993.089	655.693	286.407	243.632	188.951	774.146	1040.72	1187.01
M198T102	1112.06	1335.95	984.105	442.07	365.016	387.078	541.654	733.699	514.137
M198T149	801.751	836.904	800.269	2429.76	2314.02	2467.83	1301.03	1083.49	1125.53
M198T227	1830.15	1602.72	1604.84	715.487	1159.75	541.134	1537.47	984.479	1763.76
M198T259	1745.63	1984.25	2122.52	1736.6	1014.5	1360.01	1172.09	942.921	1192.35
M198T269	2022.47	2970.71	1689.13	2117.37	2731.89	1706.74	2099.1	1644.6	1271.31
M198T427	24448.6	26036.3	25655	33971.2	20121.8	22385.9	17172.4	16028.3	14626.8
M198T432	8247.33	9339.71	9970.4	5768.25	4903.77	4334.29	12493.1	11231.4	3886.27
M198T45_1	913.61	1207.91	732.542	986.6	839.903	998.966	534.075	1037.91	1116.3
M198T45_2	2029.13	2031.02	1454.29	1759.08	1435.89	1626.62	1444.73	1958.41	1589.63
M198T484	2505.88	3783.25	3679.6	2466.09	2150.6	1686.81	2577.01	2551.1	3212.3
M198T490	2456.55	2417.89	2393.12	1335.23	1620.77	1465.21	2026.49	1938.73	2247.21
M198T51	3946.08	2639.77	3855.86	2319.94	2454.75	2048.13	2702.59	2834.18	2924.02
M198T56	21347	19470.3	20280	8714.87	8076.62	8272.61	9288.05	11146.2	11162
M198T69	1168.08	1436.56	1616.78	3105.19	2742.77	2965.66	631.59	841.544	622.722
M198T88	1715.22	2144.38	2239.95	601.472	641.51	597.892	1783.32	2031.47	816.849
M198T96	751.027	808.993	825.011	2321.77	2440.9	1757.75	271.617	567.553	399.277
M199T351	1034.84	1473.7	1017.31	585.911	562.202	402.037	1037.35	1525.95	1268.19
M199T428	21088.9	23358.9	39888.7	37948	16590	19169.7	18135.9	16243.8	16715
M199T436	1826.89	1777.1	1849.7	970.026	756.599	1234.79	774.349	966.791	861.955
M199T45	10743.8	9779.19	13468.6	2803.93	1180.11	1740.69	3647.35	3974.63	3737.85
M199T488	2287.68	1708.31	2271.39	1432.47	1462.25	1486.97	1637.66	1889.62	1479.51
M199T54	9007.77	10644.9	10137.5	1828.18	1717.73	1963.75	3999.2	4537.96	4576.5
M199T70	345.64	597.468	797.339	1802.91	815.019	1690.21	1255.15	1679.94	1401.39
M199T74	1002.83	431.882	1131.39	1819.07	2938.81	3335.46	1565.75	1960.14	1781.92
M199T97	310.308	576.554	422.471	1111.39	678.404	952.235	576.825	594.076	741.515
M200T286	14998	15840.3	15376.8	9388.88	11119.3	10980.7	10349.9	10553.5	12109.2
M200T322	1904.38	2168.22	2282.15	2229.36	1851.61	1744.72	1481.78	1271.5	1610.71
M200T379	23304.1	22671.7	20567.1	18191.1	16975.5	17778.5	21309.5	20139.7	19983.9
M200T435	23852.2	24291.3	19426.5	16648.6	14421.7	13946.7	10757.4	10305.1	8022.69
M200T54	2299.34	3417.44	3056.76	590.196	508.59	526.698	1232.36	1048.03	1057.77
M200T58	2907.97	4357.23	4285.44	1738.33	1514.35	1411.03	1822.9	2482.34	3105.26
M200T74	1810.12	900.443	1558.22	2676.51	2646.33	2273.06	1370.39	1655.61	1483.14
M200T78	1622.93	2675.91	1792.19	2374.75	2777.76	2620.57	1249.44	1013.68	959.246
M201T268	1420.86	1664.43	2201.43	2321.61	3555.84	2969.07	3139.1	2211.36	2165.21
M201T285	2789.28	2789.76	2420.03	2618.26	2623.37	3360.21	2822.93	2747.51	3325.22
M201T379	3633.05	2832.2	2535.3	2479.29	3031.54	2601.4	2776.02	2704.76	2616.38
M201T45	143782	143244	135683	116854	118254	114953	127530	132368	133924
M201T50	1184.57	991.032	700.075	475.837	448.33	304.173	483.995	402.581	476.132
M201T58	4513.07	2221.82	4783.77	3367.9	1950.89	4385.31	6453.4	5590.47	6791.83
M201T62	30.671	276.476	180.487	749.457	868.695	987.812	1266.18	1178.12	1456.79
M201T67	973.973	1034.88	1209.78	363.066	1071.59	522.695	1318.7	995.152	1617.47
M202T103	371.236	397.237	350.079	978.164	1103	1122.67	1482.09	1298.01	1274.73
M202T152	398.933	95.3245	233.404	3396.24	3198.27	4814.75	3264.88	2995.85	2303.48
M202T290	585.371	497.491	747.261	607.868	420.434	449.98	757.333	717.277	1117.42
M202T45	37843.5	41407.2	39972.3	35382.6	26012.5	29690.7	33697.4	37717.7	37049.2
M202T55	2206.48	1846.96	1724.69	3436.41	4116.21	4506.45	4613.77	5308.86	5271.91
M202T64	2242.48	964.472	2649.22	5214.17	3739.81	4174.24	3247.28	2990.83	4446.47
M203T123	2084.2	2450.46	3002.19	2288.18	1186.15	1959.75	2993.86	3045.64	2990.14
M203T126	3294.24	2345.96	2520.8	5067.79	7068.79	5213.32	13475.6	11527.2	25539.9
M203T164	5009.59	3298.1	4731.49	5465	5382.07	4092.9	15981.4	12905.1	11995.3
M203T226	1741.16	1441.84	1580.65	856.35	730.783	378.667	777.594	505.773	664.275
M203T278	1403.95	1854.27	2246.75	1786.67	1801.61	710.854	1359.11	1661.19	1578.68
M203T397	5989.2	6095.62	7343.6	5451.12	5735.07	5458.74	5696.54	5824.03	5618.52
M203T407	238548	260279	209979	1085.65	756.417	1565.14	4306.92	4126.89	608.471
M203T45	46079.1	42879.6	46051.7	33403.7	35737.6	32958.2	43167.6	46115.4	35711.6
M203T54	46396.2	46075	47396.7	3414.93	3211.62	3740.05	9556.44	11512	10913.3
M203T55	1828.81	1133.98	4483.44	1672.47	3897.45	1596.67	3152.01	2824.97	4272.38
M203T56	8477.18	7102.64	8453.22	13040.5	12583.7	11305	10294.9	9827.86	9265.44
M204T393	7760.14	10543.5	8759.93	5433.69	7654.63	6589.39	9195.53	7599.18	9464.99
M204T407	36354.4	34346.9	32495.7	1997.28	1505.37	1736.32	2193.67	1837.1	1646.55
M204T45	4585.67	5193.37	6928.52	5543.94	5354.23	4837.78	6296.94	6979.83	6707.04
M204T56_1	15076.8	14560.7	15444.1	21234	21935.1	23250	15093.2	14894.5	14528.1
M204T59	2026.8	1483.89	1525.73	1676.15	1428.6	1550.54	2206.03	2074.88	2840.71
M204T70	457.264	662.37	386.088	1345.32	872.681	1566.33	850.712	615.211	1365.97
M205T160	17830	18834	18531.5	39985	83421.4	38149.5	28919.6	33642.4	32319.6
M205T174	26131.3	28042.1	26798.7	615831	586875	592269	1.52418e+06	1.54817e+06	1.52166e+06
M205T188	9593.05	10390	9436.71	22703.2	20089.4	20884.6	7836.8	10817.8	9159.21
M205T327	14680.4	18309.9	10886.6	10591	8713.68	7229.43	11134.6	15363.7	10966.7
M205T405	136249	145203	142154	126664	116007	123715	141859	160981	142453
M205T427	85648.6	82617.9	145898	59771.7	56022	57939.8	79607.5	75235.3	81969.3
M205T45	3148.55	3608.09	3462.92	3299.42	2851.53	2930.81	3427.68	2839.93	3174.71
M205T48	325.545	297.294	332.913	974.863	735.712	725.844	1046.28	1174.18	784.277
M205T493	2983.23	3030.35	2994.54	1868.38	1985.63	2008.72	2382.45	1903.23	2430.46
M205T59	7606.92	7970.69	11974.2	18663	16443.1	18844.6	20464	19773.7	19535.1
M205T71	147272	152729	141283	301989	356106	298645	308409	321843	355944
M205T97	187883	137363	147124	313770	328916	303181	351902	345061	282382
M206T160_2	2007.54	2676.09	7394.89	6204.69	7411.23	6558.71	5716.32	5929.23	2520.56
M206T174	4511.36	4647.3	2835.11	90408.1	80975.2	90318.6	221830	220188	267674
M206T188	982.137	2077.1	1273.76	3617.3	3136.63	3003.45	4775.68	4291.06	4396.65
M206T198	1858.97	1818.02	1873.48	401.173	429.094	246.623	347.138	399.556	146.626
M206T211	508.786	688.087	709.092	1798.68	1337.49	1200.14	1280.79	1428.7	1563.17
M206T304_1	1193.92	816.302	1109.64	1426.24	1573.12	1162.9	1355.79	1013.33	1344.22
M206T304_2	2951.21	409.392	2590.7	1706.52	1665.81	2175.52	341.297	2398.94	420.264
M206T405	19314.4	21280.1	31841	17101.8	16407.7	19306.3	21206.5	25832.5	18930.4
M206T493	1987.57	1875.03	1999.98	1521.44	1277.86	1478.42	1469.53	1507.04	1880.03
M206T54	3880.65	4142.33	6210.5	3034.06	2342.33	2986.55	2148.35	2344.22	2489.13
M206T61	3233.14	3964.96	2956.43	6764.19	8323.34	7702.61	3996.22	5456.24	5282.32
M206T71	31395.3	19689.3	18237.3	42060.9	49200.5	38901.5	40953.4	43343.1	45432.5
M206T98	24714.4	20923.1	19895.6	44684.1	41654.5	43235.3	51458.7	49632.4	39330.4
M207T143	26294.2	548.082	38700.5	913.95	996.015	440.521	1227.35	1260.6	1069.15
M207T146	68628.3	68554.8	72135.7	13610.9	16591.6	12828.5	2392.24	2561.04	2798.44
M207T174	871.068	800.65	754.24	6288.48	7270.48	8591.85	18948	21658	17534
M207T198	8264.05	8081.24	7696.3	17037.2	16026.7	19289.9	45374.4	51447.2	50659.6
M207T245	8536.6	1243.46	9089.8	5641.34	6305.51	7021.97	5790.68	8174.5	6862.35
M207T269	24068	31913.2	28009.5	15376.1	16728.3	16861.5	18452.5	18264	22179.7
M207T332	9184.88	8467.47	12162.7	7307.14	6451.44	5612.31	6409.46	5579.81	5600.87
M207T370	2692.36	2888.78	1673.67	1726.69	1806.56	1521.19	1978.51	1585.64	1649.46
M207T485	5347.3	4446.1	5767.46	2827.46	3327.29	3739.26	4873.21	5867.46	6607.7
M207T49	35378.1	35849	37679.7	2238.19	2373.82	2178.73	1498.83	1427.21	1735.65
M207T494	958.367	1000.07	1034.34	619.212	684.547	804.832	715.621	659.283	820.576
M207T54_1	1360.98	1528.59	1511.89	849.341	1000.58	821.401	723.693	811.517	750.903
M207T54_2	1204.71	1232.1	975.96	1342.5	1311.23	1401.11	2698.59	2603.31	1973.48
M207T61	954.627	2492.04	860.859	1409.73	2295.28	1841.74	1920.18	926.514	1141.86
M207T71	2711.93	1830.04	1428.19	3452.93	5387.36	3357.16	4047.28	4028.3	4094.66
M207T97	2002.21	1521.2	1402.24	2060.21	1666.47	1172.17	1266.51	1916.25	1340.87
M207T98	2390.7	1923.91	1443.06	3701.23	3327.34	3732.33	1826.35	4289.63	3502.97
M208T145	7519.33	7378.71	7881.41	1840.43	1851.15	2049.1	591.838	693.224	796.223
M208T200	1435.51	1049.61	1127.17	2951.67	3649.76	3360.54	8237.55	7502.63	7955.19
M208T269	2775.01	3921.18	3702.08	3082.89	2075.62	1480.24	1620.68	2284.66	3437.81
M208T331	1155.65	1211.3	1587.46	1540.17	803.509	1008.52	969.39	763.703	797.481
M208T35	3974.8	1076.05	3961.66	2696.61	2703.96	2783.3	3093	4083.06	1766.63
M208T460	40081.7	30200.3	24465.6	18887	17583.8	17254.6	7578.82	8098.77	6458.47
M208T484	6158.6	4288.4	3106.43	4996.46	4961.02	7331.95	3404.68	4663.66	4032.97
M208T506	3362.1	154.48	2227.99	1455.39	1515.75	1183.66	1350.64	1600.34	2282.26
M208T51	774.762	901.322	1093.01	2069.99	1783.59	1741.98	2518.82	2535.71	2322.18
M208T65	78588.4	80972.4	81469	4438.86	4173.75	5094.34	1297.52	1261.28	3737.44
M209T142	30255.6	27625.1	28837.2	37512.7	35880.3	33612.9	7391.59	8501.07	7958.21
M209T153	35742.9	24091.4	27689.5	24716.2	27035.4	25434.9	21431.9	20005.2	22808.2
M209T173	49297.6	53074.3	55030.9	63620.1	61505.4	63479.3	33261.6	32318.5	30999
M209T192	3558.76	1978.34	2040.67	3668.92	3042.77	2326.46	7305.6	6991.93	4230.87
M209T200	2525.03	2725.64	2763.1	8013.33	5363.3	6059.7	5720.21	5617.73	5537.3
M209T217	16038.7	15901.3	14062	9174.34	9579.87	8290.5	2218.94	2979.73	3589.6
M209T226	16735.6	16682.8	10115.5	13874.4	14639.1	13564.7	9674.87	7936.07	17222
M209T242	8536.61	12918.4	9569.06	7513.46	8805.85	6896.04	5641.92	6576.02	7971.84
M209T287	2354.61	3059.33	2530.24	4218.69	3934.82	4458.64	5591.31	5210.06	5686.1
M209T299	2243.46	2333.29	2068.95	3197.08	3703.37	3897.57	2493.82	2488.58	2566.11
M209T395	3766.05	4063.98	3690.82	1822.68	1214.35	2297.23	2493.18	3743.49	1706.54
M209T460_1	23004.8	26201.7	23613.7	14226.4	14919.6	14919.4	13039	5839.46	5541.84
M209T49	7417.58	7901.22	7772.34	798.91	576.323	533.777	519.881	709.015	397.535
M209T50	6161.15	6721.22	6732.85	9399.26	9045.33	9306.25	4264.52	4137.51	5774.11
M209T535	2491.19	1704.8	1705.06	1002.5	2072.67	1039.3	1553.71	1390.18	2565.48
M209T55	514.063	404.979	885.528	1680.54	1553.52	2246.24	511.462	707.862	809.887
M209T62	20537.9	17177.6	19951.3	287.768	2349.04	3173.3	3509	3354.21	2513.16
M209T63_2	11634	8770.44	10904.2	774.851	828.224	897.359	962	1319.66	1116.21
M209T65	967.175	633.702	1026.51	1198.89	614.216	1285.04	2197.22	2140.45	1502.84
M210T106	534.889	323.584	479.777	3112.44	3112.68	2657.62	1439.78	1522.38	1621.86
M210T142	3278.33	3745.06	3649.27	4667.16	4563.96	5027.62	1553.58	1064.65	639.29
M210T153	4459.74	5937.22	5000.09	3831.01	3737.88	3970.36	4118.71	3742.07	3701.11
M210T173	6994.59	8147.09	7996.87	9427.02	9689.52	9019.13	5314.21	4320.21	5104.88
M210T201	323.742	199.334	202.669	513.944	474.941	1217.05	878.522	743.782	744.69
M210T214	8949.3	6995.61	6912.46	4185.01	3920.01	4116.55	6307.12	5445.13	5109.31
M210T270	964.935	1008.65	931.487	599.648	955.151	925.046	864.576	772.813	714.431
M210T287	740.677	840.857	1600.39	1154.83	408.088	526.767	1005.78	1530.47	1628.41
M210T320	5536.99	4484.91	4202.47	2651.27	2920.36	2785.65	3582.71	4462.84	3410.69
M210T405	1192.08	885.582	1117.9	830.702	1003.86	720.654	804.515	818.735	1231.38
M210T428	4871.15	4229.25	4179.75	3986.34	5767.75	4932.71	949.924	2220.69	943.637
M210T460	3475.12	3978.27	3307.32	2560.87	2695.03	2885.58	970.395	1779.37	1419.88
M210T58	1384.78	1632.27	1370.02	1920.42	2593.82	2474.15	2704.98	3421.54	3007.61
M210T70	32986.5	30552.7	31161.4	6728.34	4621.12	4688.37	6769.21	5078.72	2735.96
M210T96	30926.8	29725.2	25215.4	7200.68	8259.26	7772.95	6300.74	5212.99	4295.79
M211T150	779.239	643.338	753.294	2784.74	3304.37	3751.35	4354.09	2568.67	3538.67
M211T162	60759.9	57032.6	55144	77582.3	72041.2	81100.1	63962.8	64878.8	62926.1
M211T214	1223.11	978.722	1285.29	742.769	1277.91	311.505	1051.25	407.488	725.626
M211T226	6104.85	5869.22	5421.65	12167.7	12508	12137	25523.6	25338.8	22650
M211T248	4384.36	4237.4	4215.78	1580.58	1787.47	1592.07	1952.11	964.927	971.405
M211T304	3249.67	3862.76	4028.49	6355.85	5680.32	5585.06	8603.75	8916.13	8957.99
M211T318	13583.7	14022.1	19185	30627.2	49668.1	29440.1	23882.2	24372.6	21851.9
M211T326	24056.3	23509	24260.8	16981.9	15631.2	17876.4	18480.4	18286.7	22147.3
M211T334	5593.41	4783.6	4613.81	14630.1	14922.1	13447.7	11529.3	12004.5	11323.8
M211T374	1088.56	1175.34	1080.95	5065.26	6115.89	8376.94	4589.85	4914.41	4060.73
M211T466	17778.6	19146.2	18963.6	13514.5	13766.5	13231.5	15659	8551.52	14720.1
M211T484	1394.69	1230.22	1451	908.495	1160.06	1714.71	1253.35	1343.7	502.801
M211T62	8812.99	8436.4	8260.52	1900.65	1765.73	1968.9	1513.59	1224.62	1705.27
M211T64	952.769	1356.26	1121.62	2384.22	1961.73	2467.33	2124.73	1274.42	1937.62
M211T96	2097	2016.17	1966.2	791.576	590.666	739.217	844.327	967.5	632.028
M212T108	742.881	792.302	916.219	2185.24	1819.13	1673.98	857.022	918.235	880.454
M212T112	1082.11	879.62	747.069	1881.62	1522.38	1743.93	1444.69	1309.69	1396.41
M212T128	385.457	366.747	362.605	1632.23	1150.43	1576.78	423.956	840.857	861.961
M212T162	8258.79	9227.57	6050.37	11338.1	9008.87	10141	8341.92	10425.8	9697.66
M212T231	6810.33	6336.96	6571.32	3656.27	2630.11	2575.2	3499.26	4309.71	3700.52
M212T294	16161.5	16221.7	15687.2	12139.1	11339.6	13053.3	11644.2	13810.5	14248.9
M212T318	1958.72	2162.27	4188.9	5564.96	5217.99	3926.4	2788.12	4597.64	3951.18
M212T55	21099.4	20717.3	22875	11170.9	10914.7	11463.2	10892.2	11079.9	11231
M212T70_1	11728.9	10148.7	9155.7	1028.68	1468.16	1517.33	861.786	810.497	689.127
M212T70_2	881.906	403.995	716.96	826.089	1159.51	1115.82	775.283	702.333	845.402
M212T74	969.877	2395.18	1064.35	3834.86	3406	2851.92	1449.52	1597.03	2265.2
M212T96	13604.1	13490.1	11754.7	2317.68	2399.13	2350.68	1764.03	1167.51	1147.99
M213T202	1185.35	1295.54	1054.28	1858.02	1401.34	2237.64	4566.59	4907.72	5209.46
M213T294	2610.57	2212.4	2219.35	2540.15	1410.29	1828.6	2245.39	1964.72	2488.51
M213T304	18931.9	18001.3	16038.2	24497.8	23878.4	21949	23164.2	21395.7	24464.2
M213T319	12423	11641.7	11692	19580.1	17735.5	19926.2	17430.4	14316.3	14815
M213T338	1440.53	1516.19	2411.93	1845.43	1010.14	1387.83	1635.34	1267.91	1188.77
M213T361	7110.03	8042.25	9538.51	15958.2	13794.7	15907	14444.2	12729.3	13990.7
M213T484	30105	28345.7	29794.9	16210.9	17598.2	18774.8	22469.7	18863.1	23330.2
M213T49_1	14039.7	12929.2	15337.3	43096.3	41504.3	37585.4	48546.1	51317.2	50206.5
M213T49_2	611.959	774.998	793.438	2938.04	3256.48	3242.6	10601.9	7459.53	8175.1
M213T55	1797.62	2204.64	2214.28	1493.13	1314.52	1199.07	1130.53	1129.63	1394.75
M213T65	22990.2	22204.6	17980.3	2643	2382.12	2760.72	15348	15765	13780.7
M214T100	772.84	1106.55	681.178	2170.74	797.799	1608.47	1203.45	700.028	1440.63
M214T103	2979.35	2982.96	2451.43	1124.21	1120.29	951.699	1250.22	1266.19	1544.42
M214T178	244.761	175.79	97.0482	900.651	365.697	690.967	869.978	1188.96	941.381
M214T198	810.778	749.833	708.634	903.254	1948.15	2163.59	2354.96	2619	1996.15
M214T232	84.9118	118.748	148.169	1093.13	697.466	1228.01	450.588	949.552	1116.52
M214T304	2702.67	2294.34	13714.2	3127.73	2788.44	3215.86	2956.17	2498.64	3031.67
M214T308	13482.9	14050.1	14319.8	10988.7	10664.3	10265.8	12696.4	14844.5	14254
M214T333	1060.23	723.937	1363.73	646.393	1110.31	892.105	1069.07	875.189	962.497
M214T360	737.498	657.982	2327.34	2652.76	2387.06	1363.91	2280.09	2074.17	1819.25
M214T460	16379.6	13182.8	10566.2	6222.85	6748.76	7028.13	6230.06	8264.4	7019.84
M214T484	4688.82	5017.48	4093.34	2878.95	3106.56	3231.49	3518.65	2733.89	3626.9
M214T55	1107.88	823.82	689.939	388.609	456.371	383.801	494.749	486.072	336.542
M214T65	3035.62	3894.62	2517.95	181.864	220.615	684.32	1628.17	1730.57	1686.7
M215T149_1	4696.66	5402.07	4649.15	3989.17	3072.81	3091.85	1530.17	650.204	1002.21
M215T149_2	7100.89	6357.98	5553.15	5482.05	5814.65	4390.71	10436.2	11162.8	11979.1
M215T217	1670.96	1292.22	1184.8	963.715	1626.72	1183.64	417.727	500.613	1221.08
M215T247	1583.11	1984.66	1635.95	2542.14	2361.76	2499.51	3446.75	4016.95	3524.21
M215T308	2206.53	2385.22	1907.38	1566.43	2043.83	1536.85	2736.63	1943.21	2604.31
M215T358	2586.35	2202.39	2593.19	2089.83	1909.15	1824.41	2321.04	2168.48	2899.95
M215T44	1488.98	1061.23	1263.41	368.815	515.096	586.08	767.928	539.688	637.696
M215T488	46630.2	46855.1	50538.6	29082.2	29192.8	31856.3	34775.4	34984.8	37763.5
M215T49	3229.14	3983.29	3839.62	10811.8	10677.8	9470.57	11854.7	12282	12143.9
M215T517	1482.87	1789.52	2355.58	1374.37	1265.01	9035.77	11095.2	1271.68	2262.95
M215T70_1	62331.6	65922.6	63310.6	9623.25	11962.6	9082.35	8854.72	6726.81	8311.88
M215T70_2	2243.46	2468.57	1526.66	2779.94	3024.04	2899.57	2447.23	1866.25	1775.92
M215T96_1	56321.9	56653.6	47966.9	13684.9	14984	15001.4	11588.5	8026.76	8214.68
M216T115	580.621	639.544	545.879	784.355	766.944	923.196	1221.93	1430.05	2007.55
M216T149	616.916	803.236	626.603	843.665	689.011	542.078	1628.22	1367.1	1477.6
M216T226	628.051	622.211	725.3	1150.73	1700.44	2024.09	4664.93	3524.27	4011.03
M216T288	2936.01	2974.38	3135.51	2145.02	2711.55	2096.42	2721.62	3035.93	2087.99
M216T436	6549.24	8440.68	8853.37	6730.48	5591.39	5332.73	3048.71	2365.69	2624.3
M216T44	2404.54	2507.72	2441.59	1118.1	814.544	545.181	1435.43	1202.15	911.816
M216T488	1885.56	1865.74	2256.17	1140.97	1284.89	1210	1489.72	1571.7	1469.87
M216T70	5159.32	4654.77	4620.09	615.969	319.543	671.993	574.029	635.478	505.24
M216T96	4413.45	4032.45	3462.01	931.066	1086.94	1138.01	1274.31	1105.82	719.31
M217T143	902.936	913.404	840.027	984.023	777.667	866.15	491.995	357.674	371.145
M217T148	5258.98	5091.81	4684.13	14152.2	11925.6	11953.9	24359.1	27811	24427.7
M217T176	461.302	1531.19	1297.57	6264.94	5657.37	6279.16	2697.71	2318.58	1510.47
M217T191	2411.45	2260.57	1292.38	8207.34	8544.19	7421.38	19547.1	22177.4	23052.6
M217T214	1701.32	1829.48	1255.72	2352.75	2406.35	2351.3	1243.97	1082.01	1111.1
M217T231	13648.3	14759.6	15365.2	5786.7	7058.43	7415.09	7341.74	7439.9	8573.92
M217T365	1919.89	2074.82	2090.69	1374.34	1399.65	1320.83	1561.83	1571.06	1603.74
M217T45	6184.08	8535.03	6486.37	2288.47	1503.97	1167.38	1527.75	1915.92	2294.24
M217T484	5056.74	4621.98	6062.5	3464.43	3554.97	3916.29	3427.71	3599.2	3348.31
M217T49	361.718	480.932	544.35	1043.8	1105.8	1283.08	1041.45	1139.18	1496.48
M217T55	27937.8	28141.1	28542.5	13280.1	14333.5	14457.8	11676.1	12107.8	11045.2
M217T70	2984.4	2202.66	2101.46	2270.1	1708.37	1466.89	2510.83	2513.66	2105.96
M217T75	2174.16	2369.31	2096.88	2367.72	2318.58	2050.51	2276	2687.22	3072.75
M217T98	1299.44	1028.91	1177.01	1156.78	806.102	1335.82	1629.72	1951.03	1422.64
M218T148	687.238	727.353	638.207	1472.27	2164.67	1639.45	3363.01	3691.24	3311.39
M218T190	510.649	266.583	409.89	1314.09	1483.72	1663.04	2777.24	4672.39	3359.91
M218T248	8716.06	9559.2	8967.17	6355.81	6734.89	6850.67	7998.3	7775.82	7230.75
M218T47	593.688	769.323	547.108	894.831	663.875	702.403	1636.67	1412.18	1720.92
M218T55	2432.07	2505.69	3031.07	1129.61	1651.88	1574.39	1130.82	4098.28	1719.92
M218T56	1599.62	1550.88	818.365	1711.14	1422.72	3314.95	3203.73	3933.64	2908.26
M219T157	4895.59	5408.35	3666.31	8313.84	5861.68	4561.33	20034.6	21324.3	19722.9
M219T174	41366.9	40820.7	42544.8	14966.8	14031.5	13935.2	13913.3	12544.6	13453
M219T220	1257.03	1410.56	1515.82	5659.6	5298.99	8414.26	14816.8	14717.6	16416.8
M219T260	8027.31	8010.2	7529.56	4320.2	5486.56	4229.37	18287.9	18152.1	17780.6
M219T293	16391.3	15099.5	15190.3	1290.54	1098.51	1274.86	335.3	745.674	822.512
M219T351	947.669	939.52	1441.85	1023.19	553.808	443.118	1092.17	808.398	1041.73
M219T45	16901.2	17384.3	17592.9	12479.9	14058.3	12370.5	16432.7	15438.4	14469.4
M219T483	1377.01	1183.4	1405.98	579.079	609.729	396.151	1288.5	949.142	911.547
M219T489	2291.23	2245.92	2162.11	1553.5	1521.22	1496.05	1843.97	1535.57	1832.68
M219T51	42.1548	225.362	55.3012	1090.97	1115.29	1007.66	1481.05	1228.83	1415.07
M219T53	119008	125601	126489	11572.9	11715.5	13399.7	27821	28965.1	29525.1
M219T531	358.338	345.348	319.758	398.295	379.66	270.715	602.523	136.792	353.082
M219T58	2037.11	2095.95	2181.6	3521.61	1770.65	2281.65	5528.57	6689.32	6459.96
M219T67	5676.71	5218.31	5829.27	3610.65	5958.27	7885.48	16415.6	16434.6	20619.7
M220T162	10050.6	9002.88	7542.11	7229.48	8290.77	7550.13	7563.81	6599.05	7375.01
M220T260	1210.09	1313.06	1207.03	762.993	594.034	363.441	3309.39	3033.41	3928.71
M220T269	989.012	1082.1	794.862	729.319	574.043	447.805	620.447	996.418	685.704
M220T293	2272.55	1943.25	2128.22	278.886	343.193	224.298	419.234	210.157	346.223
M220T45	5884.14	5694.57	5640.24	4272.41	3510.14	3980.21	5580.8	4670.91	4579.03
M220T519	960.337	594.696	230.666	714.302	745.178	711.677	729.881	3202.3	1422.43
M220T54_1	9040.12	9447.7	9589.2	1086.21	1276.09	1217.29	3121.84	2361.8	2686.05
M220T54_2	4474.42	7763.31	7370.36	11229	10227.5	10983.8	12428.4	11831.9	13919.2
M220T66	2358.66	626.585	3418.76	19447.8	18268.1	528.454	1392.83	1502.46	28127.4
M220T67	2937.81	3281.63	4686.47	19999.9	19240.5	22224.6	31641.7	29750.3	28537.2
M220T68	2826.99	3080.65	3836.55	958.446	1094.05	1106.68	790.799	553.39	581.141
M220T75	1191.06	1971.4	1253.59	2138.97	1908.31	1721.93	899.185	1009.96	1004.76
M221T103	581.234	613.142	655.886	1584.02	1424.62	1453.64	4488.35	4040.34	4654.45
M221T115	1430.78	1380.52	1416.9	3204.28	2881.01	3250.13	2406	2914.15	2529.4
M221T123	656.231	544.772	612.745	3346.94	1727.63	1747.02	4872.06	5483.65	4173.73
M221T172	5059.37	4901.21	5178.34	1424.22	1320.83	772.819	685.438	115.061	695.388
M221T200	2125.94	1529.42	1376.68	1716.41	1880.29	1795.02	3354.9	3406.91	3425.75
M221T330	7280.7	7766.09	6037.14	604.22	521.886	827.738	649.472	352.081	836.687
M221T390	6997.22	8045.71	6861.62	5071.22	4862.94	5121.34	7831.37	5544.2	6038.29
M221T397	3410.25	2153.87	2001.31	2136.57	2305.92	1944.02	3381.58	2168.04	2241.69
M221T407	17229.8	18743	15640	1058.38	822.265	1045.11	1364.52	945.932	578.667
M221T45	6556.64	5279.91	5791.84	5061.05	4459.41	3430.96	5448.94	5751.86	5066.03
M221T487	2489.26	3159.05	2382.43	2012.73	1792.53	1638.04	2048.03	1872.42	1858.62
M221T53	9272.47	9733.52	10686.6	1364.32	1387.43	1367.61	3174.67	2855.28	3133.51
M221T55	2213.39	2927.06	2048.07	3780.11	3379.1	4327.53	5438.38	5407.78	5388.64
M221T66	444.746	692.923	780.299	2081.87	2584.91	2772.95	5206.76	3225.08	3322.78
M221T72	720.106	1323.31	931.121	2440.89	1851.24	622.408	2741.97	3271.12	3168.73
M222T201	293.953	229.759	92.703	511.007	483.45	360.959	690.823	439.251	501.829
M222T286	7817.32	7032.81	6508.16	4238.57	3507.81	4585.27	3817.38	4934.82	4758.44
M222T339	1375.16	1462.39	973.56	793.281	1150.97	722.479	1746.39	1045.95	1047.27
M222T390	1751.43	1365.85	1478.39	1478.85	594.242	1124.19	1372.72	1311.51	727.004
M222T435	3600.8	5324.52	2127.28	4409.72	3446.05	3890.31	2381.33	487.338	2491.61
M222T45	733.27	971.456	1127.95	1239.74	360.434	558.98	797.243	1072.63	352.246
M222T466	4264.34	5596.6	5396.36	3254.28	5000.84	3856.59	3167.01	1634.92	2408.31
M222T53	9233.04	8366.94	8678.32	13238.8	12451.3	13435.2	10158.7	10703.4	11094.5
M222T68	1526.26	1796.81	1086.72	1535.54	1015.56	1093.05	376.161	525.487	606.685
M223T145	1795.9	2353.04	2304.08	941.046	1161.57	921.864	304.568	503.088	259.4
M223T173	3143.44	2842.8	2648.37	4636.04	2559.72	4409.28	7196.83	8525.88	8140.24
M223T188	15408.6	14149.6	12308.3	20686.8	21659	21603	11597.1	13524.4	12993.5
M223T201	5660.43	5530.92	5520.55	4156.21	1064.37	1413.6	1985.26	2160.19	2305.18
M223T222	1139.49	1381.72	1657.3	1198.73	806.575	1934.85	1253.18	4206.12	1129.24
M223T309	5405.78	5568.83	5239.74	3576.76	8040.05	1593.98	4321.58	4381.49	4881.75
M223T331	5028.57	4551.71	5140.8	4761.29	4487.69	3762.18	5040.4	4185.49	4895.99
M223T334	16938.8	10300.5	11290.8	8594.96	6882.4	7522.98	7696.86	9430.13	9492.69
M223T375	13716.6	6652.95	4200.51	4048.5	2888	3363.17	3892.62	3210.06	3978.58
M223T45	853.702	960.371	364.836	809.803	671.318	1247.39	1090.9	1041.58	1411.25
M223T48_1	132.581	160.836	275.61	439.653	596.101	548.07	593.302	557.705	592.228
M223T48_2	274.326	452.698	559.095	373.039	286.287	213.492	454.847	501.052	445.424
M223T54	4493.12	786.743	691.227	3371.21	2699.98	488.779	465.112	602.798	682.043
M223T71	517.559	1046.02	683.459	4156.01	6008.98	4477.96	1415.48	888.759	645.461
M223T97	679.692	821.358	853.676	3520.32	3813.81	3387.98	645.79	860.619	493.246
M224T188	2211.68	1967.88	2548.83	3065.56	3511.41	3297.31	2698.73	2623.43	1700.98
M224T269	2955.52	3402.34	4395.98	1439.48	2091	1846.13	1976.47	2511.94	2257.57
M224T334	2175.73	2314.2	1964.98	1319.01	1485.44	2066.23	1698.01	1776.8	1844.01
M224T427	4736.81	2314.64	3338.46	6656.18	6577.52	4958.49	1805.58	6983.28	755.258
M224T45	227470	236726	247754	200287	162441	183583	197553	224875	200479
M224T460	5025.77	6060.89	4481.05	4656.91	3035.47	3236.11	1263.04	1064.35	819.299
M224T489	1620.18	1890.52	1270.93	1555.81	1015.99	1241.65	1414.28	913.476	1370.73
M224T537	868.822	908.209	808.473	669.479	577.537	558.447	1239.61	623.888	748.872
M224T58	1907.59	926.069	588.134	1013.02	843.4	949.413	1022.97	1376.11	1109.33
M224T70	728.952	1153.14	995.657	1339.37	2524.86	1903.45	1210.32	1417.45	532.04
M225T112	50829	56480.3	56131.5	94717.4	99150.6	91753	83178	89510.5	78646.4
M225T143	38576.7	51626.4	31159.8	17359.2	21406.4	18557.3	2947.47	2703.06	3488.2
M225T199	4209.27	3859.71	4363.12	11328.9	10000.6	9942.87	25782.7	29587.2	28399.1
M225T334	1564.32	1597.57	993.594	878.146	768.531	902.212	1004.46	1035.31	1231.4
M225T337	659.601	419.102	1375.23	480.058	609.769	614.529	2064.46	1474.46	1073.86
M225T45	68962.6	72579	77006.4	55432.9	50874.2	54302.4	54330.8	59876.4	64528
M225T58	1085.73	798.826	2759.35	10936.1	11166.3	10891	9633.34	9134.77	9211.72
M225T71	21858.6	19990.8	18508.3	37652.5	43946.1	37784.8	34167.6	37720.4	43410
M225T97	464.763	475.075	374.659	399.556	607.123	730.798	515.021	831.689	980.456
M226T112	6660.24	6931.95	7192.5	13307.1	13188.3	12270	11232.1	11310.3	11543.4
M226T142	4432.98	5399.28	5118.66	2213.49	2583.46	3064.99	456.539	492.264	761.476
M226T200	719.839	921.512	376.189	1316.61	1087.46	1234.82	4102.54	3856.58	4440.98
M226T300	29310.8	32856.3	33355.1	21812.4	24401.6	24912.9	21676.2	21210.2	19889.9
M226T412	1615.91	1866.58	1821.11	1790.52	1583.1	1411.93	1488.45	1248.55	1345.77
M226T45	82682.7	73686.6	60884.4	57872.8	54918.3	58933	65122	72347.1	66823
M226T450	15512.1	9541.44	8721.59	8396.09	7008.41	6810.07	3712.33	3218.29	3790.17
M226T460	135401	169145	125490	103780	96782.5	86683.1	50325.8	86634	32828.2
M226T490	2852.67	3088.24	3593.22	2384.41	2437.87	2288.68	2502.11	2625.45	2342.83
M226T61	288009	276731	282609	9812.4	8573.17	7508.15	4436.67	4653.69	4153.36
M226T71	3030.8	2679.03	2758.84	6528.85	6461.02	4387.43	5685	5511.03	5556.06
M226T77	45336.3	46625	47315.3	4564.83	4263.96	3114.5	1190.97	1924.49	1365.53
M227T112	843.28	737.215	786.408	1295.42	1296.85	1357.87	1333.2	1136.9	1369.15
M227T142	64317.3	59324	61913.9	86659.7	84022.6	69967.8	15196	17772.6	19340.3
M227T174	1062.61	656.4	2990.87	4307.8	3562.67	3626.61	9570.85	11656.7	11123.5
M227T194	6208.97	6426.8	8569.21	3737.8	3713.96	3659.62	4381.96	4958.86	4125.99
M227T200	2707.97	1841.31	1889.56	4118.4	4301.87	4895.9	4586.67	5893.68	5067.33
M227T217	73339.9	62892.4	55575.6	33629.1	35056.4	33733	9524.98	12013.3	9780.62
M227T219	2862.42	2823.54	2008.88	1678.81	35182.9	2129.68	2848.24	2430.28	3508.51
M227T287	7077.67	6589.45	6205.88	5457.45	4702.54	5310.23	7537.52	9986.18	17455
M227T300	4311.54	4484.2	4281.73	3558.39	3578.54	3470.4	3061.01	2810.79	2961.42
M227T327	21752.8	15820.1	22185	9745.99	12163.8	11850.5	13597	13160.4	12141.6
M227T339	1178.58	1696.9	1531.8	1170.71	1019.51	1361.11	6692.73	1758.87	6140.57
M227T418	16211.5	21763.7	20033	26513.3	27929.9	13035.3	15155.8	17408.2	15799.3
M227T45	16389.2	11867.3	13944.4	11307.5	9287.26	10233.6	11957.7	11829.9	12186.8
M227T460	23389.9	38605.1	21003.2	17963.3	15410.9	14466.2	10031	12757.1	11444.5
M227T466	14149.7	20101.4	16170.6	9346.94	10785.3	11703.7	7372.49	4912.56	5913.59
M227T478	35168.3	20560.5	26716.5	22942.3	24946.2	22693.3	33959.4	46476.4	20972
M227T484	18537.5	18689.3	25810.9	10749.3	13986.9	14144.7	15042.8	15780.5	17134.9
M227T49	2410.5	2380	2684.86	3859.96	4779.03	3841.86	2399.7	2949.46	3461.62
M227T54	1880.1	2089.9	2347.82	1317.5	1343.81	1385.05	1650.09	1552.14	1240.31
M227T62	26105.7	22751.5	23297.2	3112.68	1739.71	2512.83	1524.65	1403.11	1386.09
M227T68	1108.19	699.842	940.777	416.133	411.172	523.125	319.747	231.034	188.151
M228T141	7264.3	7181.85	7868.79	10484.2	9726.15	8669.3	2020.55	2180.66	2189.18
M228T181	1164.63	748.643	544.316	1305.47	664.514	787.899	316.871	406.902	95.438
M228T201	409.419	344.621	395.575	869.736	539.776	462.087	583.799	884.821	656.131
M228T215_1	58.8489	55.5777	53.3569	459.592	29.0378	434.134	746.559	897.045	438.583
M228T215_2	2793.4	2195.01	428.237	269.217	411.267	2038.53	459.491	583.007	695.837
M228T217	8425.41	9217.05	7920.46	4393.59	4927.84	5124.58	1488.65	879.719	1469.53
M228T270	1066.11	1175.85	1177.91	934.378	435.354	671.193	673.966	1462.02	992.711
M228T326	387816	389844	384721	246623	262968	259516	251345	238947	254406
M228T327	3562.7	3015.18	3553.21	2120.68	2842.98	1749.58	2547.55	2847.09	3727.74
M228T329	816.062	718.968	961.16	537.732	547.018	648.994	653.92	569.662	592.494
M228T401	37327.4	33215.1	27493.9	46650.4	30817.1	17839.9	50657.1	36082.7	27619.8
M228T411	69406.2	63354.5	67874.4	65046.7	66472.9	73718.9	50150	44432.5	46180
M228T442	62361.2	59938.7	64961	39543.5	37784.9	38803	50629.4	46069.3	57073.4
M228T45	6571.32	6952.13	7465.72	5178.57	4750.4	4322.48	5276.5	5833.11	5458.5
M228T466_2	269480	317621	436297	214034	203064	209670	147087	130891	181911
M228T58	15214.1	7822.32	15338	40707.4	47842.6	45009.3	82439.8	78441.3	86147.9
M228T66	7631.55	7643.79	7541.56	1216.73	1649.08	2253.2	1522.43	1153.86	2211.98
M228T95	2936.46	2660.85	2322.35	932.071	722.669	582.369	1550.6	992.732	782.696
M229T110	938.261	2813.29	1126.81	2366.41	1974.58	1568.88	3267.54	3630.1	3869.18
M229T117	1461.01	1152.37	1306.38	3218.95	2871.21	3049.22	4570.24	3728.06	4623.56
M229T141	1466.18	2126.06	1325.07	2278.58	2021.32	1651.34	1939.4	1504.42	1634.7
M229T142	1427.38	1345.67	1431.88	1480.61	1762.58	1327.29	3482.68	3530.58	4043.07
M229T172	19851.8	19229.6	19000.8	21623.1	20604.6	20120.3	38487	40028.6	40436.5
M229T192	2067.58	2187.41	2466.28	2586.37	2869.24	2545.36	3384.42	3495.04	4107.76
M229T250	8855.33	9112.56	8813.09	36937.5	39498.1	34251.9	39108.5	25499.4	34535.3
M229T269	20015.5	27032.6	21010.4	13193.1	14047.6	14312.1	15255	13248.6	15645.5
M229T318	15186.8	20529.1	16123.2	22706.7	23291.3	20976.4	20142.5	25650.8	25824.7
M229T326	56905.2	53848.8	54483.4	34695.9	39486.5	36192.5	37108.6	35134.9	40630.5
M229T334	15217	17295.3	16755.3	29280.8	29375.8	31127.7	61763.9	18944.4	24787
M229T411	10765.5	12704.7	12141.1	10104.1	9421.55	10032.6	7498.11	6682.32	7018.96
M229T45	8091.13	6599.07	7711.9	5642.99	5514.3	5585.82	5606.42	6233.6	6833.9
M229T465	71006.4	41471.8	37613.4	28146.6	28285.9	29299.3	34236.9	18082.9	18096.6
M229T478	64110.4	60513.3	59766.1	34458.7	33659.4	44111.8	43617.9	41124.5	57887.3
M229T58	3454.91	2222.52	3799.21	5527.19	6351.26	5516.84	9483.1	9700.44	9351.34
M229T71	5433.94	4026.19	3556.74	26853.6	25333.5	19876	23621.3	25166.9	21414.4
M229T97	4847.67	4152.15	6780.26	30161.8	32731.9	22898.1	23623.2	32620.4	27297.3
M230T226	26574.5	21823.7	24393	7621.42	7047.09	6072.76	6511.87	5554.34	5757.36
M230T269	3613.2	5404.31	5117.26	1670.98	2289.81	3046.05	2982.37	3934.55	3814.3
M230T316	85329.8	106267	95966	65543.5	56883.1	68643.1	58595	59979.3	64029.1
M230T326	7194.17	6798.68	6664.77	3414.73	2465.66	4640.68	3896.41	4588.78	5766.74
M230T45	2889.49	2599.22	2034.4	1918.59	2056.47	1498.65	2391.5	2403.6	1890.74
M230T461	25244.4	23530.5	40169.4	12265.6	16108.8	26045.4	19788.9	17299.3	24564.6
M230T466	5057.53	5306.69	3461.43	5032.7	2313.64	3199.32	2662.11	1531.72	1788.02
M230T484	69353.6	80753.3	74570.5	51836	50021.8	69484.3	61246.1	55533.8	70910.1
M230T489	2065.22	1933.04	1874.42	1555.39	1339.98	1638.17	1873.73	1396.72	1969.56
M230T65	1632.4	1666.62	1888.04	797.668	778.384	933.837	1116.27	1135.55	2068.84
M230T66	1781.06	1767.79	1828.2	1360.2	1009.51	1504.5	1982.73	2462.58	1030.9
M230T71	622.855	411.444	607.129	2427.11	3232.19	4105.71	2819.24	3971.26	4243.01
M231T197	803.837	931.345	753.347	15873.3	13696.3	17149.7	17024.5	18186	17441.6
M231T226	3990.66	3072.98	3462.67	1251.71	1008.97	963.332	1070.67	821.368	1003.05
M231T276	2136.13	1730.7	1718.97	8111.89	5370.24	5956.86	7319.46	10064	8303.16
M231T316	12549	18541	14546.5	9170.19	10681.5	12693.3	10901.1	11577.4	10697.5
M231T37	1962.53	1078.35	1179.48	1278.89	1583.25	1798.5	1501.99	957.774	1818.24
M231T372	1023.02	1359.66	1507	335.023	1005.5	1103.64	790.88	881.99	920.121
M231T394	786.649	1285.26	1081.38	1579.63	1144.23	1351.94	1227.62	672.967	1075.83
M231T407	52012.1	62245.3	48451	2486.07	1981.85	2014.82	2367.47	2547.08	2708.32
M231T44	5837.82	5341.01	5376.48	4072.6	4139.37	2883.62	4568.04	4682.75	4378.96
M231T45	2642.76	2388.5	2199.54	1907.85	2128.15	1957.07	2093.79	1901.12	2285.96
M231T484_2	12697	12909	10077.3	7894.96	7561.52	9773.67	7659.22	7482.27	10064.5
M231T526	2166.96	1143.98	829.872	798.157	1466.05	1536.77	744.792	339.257	429.316
M231T57	1597.55	1055.02	4346.36	2440.6	1009.64	1263.69	6843.92	573.569	832.295
M231T65	341436	409874	418401	21040.5	19317.5	27338.6	104049	99700.1	95247.7
M231T96	598.925	738.646	569.859	824.239	729.811	757.253	678.689	9102.63	6185.97
M232T104	480.741	366.693	525.445	1383.32	1252.32	1240.54	2669.53	2540.73	2251.56
M232T114	586.187	535.622	485.869	965.257	660.114	902.615	1239.28	1055.01	1004.67
M232T180	1544.89	1639.54	2281.48	5411.48	4621.86	6240.5	10069.9	8497.31	10646.3
M232T197	253.324	175.667	124.241	2247.47	2903.84	2646.77	2858	2886.46	2557.57
M232T199	317.305	261.229	266.624	1171.54	829.239	917.071	762.848	317.544	609.818
M232T305	2643.07	3264.85	3011.14	3330.65	2726.27	3217.49	3157.66	2864.84	2366.18
M232T407	8248.39	11789.4	8348.94	367.554	561.761	435.143	745.746	600.142	524.896
M232T44	919.631	1405.98	1020.79	767.377	744.401	872.23	1025.02	1520.94	977.874
M232T484_1	633.171	1836.89	1452.39	783.731	1073.42	654.981	1193.75	659.058	1532.78
M232T49	342.412	271.109	310.902	740.105	915.626	755.162	1135.86	1037.77	1153.02
M232T496	2233.28	2116.46	2270.07	1700.25	1384.39	1308.36	1611.86	1672.59	1805.3
M232T63	2033.01	1580.88	2051.4	3844.49	4351.37	4073.62	1637.31	11687.7	9141.67
M232T65	34083	28097.8	28857.5	2428.21	2319.32	2334.74	10899.2	10926.8	10409.7
M233T103	1521.68	1603.13	1477.5	2990.02	2641.59	4026.73	5794.99	6908.04	7429.21
M233T164	7217.41	4233.07	5268.67	7100.26	5315.23	6723.72	21370.8	17849.6	21320.8
M233T182	1607.27	1443.31	2398.87	2681.24	3249.73	2386.62	1986.64	1391.07	2981.84
M233T192	288.92	521.463	168.245	1320.55	1546.7	1740.73	4029.03	5004.77	4295.95
M233T214	1936.44	2169.37	1925.03	1151.1	978.794	949.936	982.283	992.373	1115.78
M233T247	262.867	290.298	249.67	718.009	626.326	719.988	668.717	648.325	937.384
M233T305	377.124	520.658	631.152	1109.5	687.417	478.138	490.318	747.963	571.89
M233T350	968.749	1778.67	1755.71	1180.48	1111.02	1553.67	2283.29	1024.94	1588.46
M233T488	14984.7	13896.2	16075.5	8947.13	9723.89	9828.66	11391.1	10751.5	12055.7
M233T489	1874.09	1753.72	2064.56	1349.74	1257.85	1257.48	1245.81	1251.77	1240.31
M233T54	39285.2	39952.7	42634	32422.6	30923.8	30460.4	18856.4	19986.3	19002.7
M233T62	23263.3	24952.1	23552.1	2329.35	3108.45	2905.7	2293.79	2978.07	2648.3
M233T66	5625.98	5530.21	5053.77	4052.55	4815.91	4431.57	11729.4	10095.8	9354.13
M233T71	2095.77	2504.87	1996.44	2764.21	3684.98	1867	6449.66	7409.8	7948.66
M234T103	300.343	318.028	231.293	591.989	387.742	277.279	844.075	872.236	582.604
M234T183	981.252	925.954	709.672	4175.56	3803.01	4250.03	12445.1	10562.8	10974.9
M234T294	11358.9	8898.58	9496.45	6638.64	6628.96	6705.4	9505.18	8730.2	10484.3
M234T322	2673.33	2503.07	3053.47	1146.2	917.312	1197.18	1533.76	1397.67	2170.07
M234T329	825.593	992.983	769.417	410.561	469.552	519.207	372.105	696.048	701.939
M234T363	694.839	595.782	620.007	438.338	276.217	364.402	287.891	466.064	631.421
M234T46_1	86.8817	80.1241	150.275	545.026	182.27	399.487	1208.65	1056.41	1361.6
M234T46_2	467.075	136.818	84.5926	3019.6	2159.78	2326.57	2334.11	1720.84	2195.03
M234T488	969.814	1308.43	1427.69	835.357	773.393	786.224	757.048	852.387	718.158
M234T53	1207.54	1639.24	1226.95	1461.32	1314.85	1166.25	2366.99	3917.13	3417.55
M234T54	3407.67	3533.95	3834.9	3266.4	3083.44	2365.45	1862.44	1102.72	2006.26
M234T65	844.444	1045.39	1249.65	839.534	1135.82	612.856	1708.07	1120.82	1885.18
M234T96	753.437	744.874	597.72	312.545	528.704	278.611	5047.72	3211.66	3022.06
M235T159	2565.55	2709.59	3083.52	1776.44	4148.56	2569.49	1470.93	1950.18	1888.05
M235T199	1357.42	1034.88	1012.47	1557.87	1734.6	1786.36	4775.03	4424.57	3889.07
M235T231	1018.97	1287.46	889.402	1531.56	1077.44	1091.76	2831.57	3460.29	2690.36
M235T280	2296.14	2841.91	2599.35	655.205	453.703	300.347	2432.27	2488.43	2765.11
M235T294	1528.23	1503.9	1660.96	1102.79	889.648	857.778	1238.92	1375.26	1464.31
M235T326	2587.48	2315.85	2136.39	3693.16	3757.58	3379.14	5806.85	4196.43	4979.94
M235T363	3930.24	3543.44	2517.13	2132.67	2464.99	2405.28	2887.75	2709.83	3113.94
M235T393	29432.2	35826.2	28811.1	25772.5	31850.9	27166.8	28461.7	32762.5	35451.4
M235T488	5462.89	6221.42	6153.04	3527.66	3960.12	3900.93	4352.1	4691.8	4649.88
M235T497	1091.05	1139.07	1249.03	759.685	809.151	790.043	879.457	829.655	1118.84
M235T54_1	25881.7	26414.8	26320.9	655.558	510.004	1160.48	815.017	1058.5	556.781
M235T54_2	2643.62	21535.8	2476.44	2915.68	2191.04	2912.6	2042.12	2021.88	1567.96
M235T55	3229.54	2417.93	1962.02	3402.18	3147.48	3582.43	7537.98	6444.5	6872.13
M235T62	1220.01	594.857	452.032	1075.69	912.859	775.87	2132.02	899.399	865.378
M235T63	762.71	683.787	957.195	957.716	488.329	1052.65	1473.78	949.292	1401.84
M236T185	37589.5	37551	39338.3	33494.4	34190	35894.1	28937.9	28574.5	28484
M236T233	29.963	233.709	11.9624	377.611	418.757	420.622	1803.12	2377.92	2629.79
M236T273	405.41	376.122	337.505	749.784	1139.83	1175.62	537.921	642.79	546.209
M236T308	7325.23	7875.36	8130.83	6531.57	6777.16	6213.8	7763.48	8871.1	7988.02
M236T357	1482.03	1187.63	1460.06	711.835	1419.25	1358.03	2147.53	971.759	1136.05
M236T393	5613.62	5667.01	4572.37	3312.91	6007.94	5220.24	4304.86	6398.94	6081.97
M236T49	6580.63	6336.83	6323.14	1062.78	1353.1	1194.95	1232.91	884.587	1413.87
M236T494	541.04	922.39	654.502	543.02	420.18	625.218	397.999	415.76	560.817
M236T61	9742.02	10939.8	10679.3	3982.7	3876.56	4159.05	4288.67	4221.51	4558.65
M237T107	1464.97	1316.75	1434.52	1913.55	1814.51	1348.18	4787.17	3707.65	4589.16
M237T141	1706.84	1724.95	2419.3	2832.62	2932.57	2621.53	645.106	874.918	777.118
M237T175	1592.79	1774.44	2722.55	3129.62	3113.38	3827.01	6037.71	7337.11	4494.42
M237T185_1	9371.48	8472.24	8165.77	7573.14	8546.82	7934.7	6737.42	5230.39	7261.82
M237T185_2	4319.51	1715.15	1011.9	2323.07	1532.5	2495.99	1586.37	1753.31	1648.53
M237T220	1434.97	1370.42	1770.43	1656.81	2013.02	2476.79	6300.95	4392.69	3214.31
M237T260	2428.04	1673.63	2321.99	888.958	1571.72	2026.52	2586.97	2815.46	2288.62
M237T347	4824.3	4722.54	4917.15	4230.92	4462.55	5002.26	4760.21	4967.5	6929.16
M237T357	778.376	622.264	974.45	679.533	490.268	650.618	690.203	677.524	629.688
M237T393	8799.21	848.422	9016.63	5852.64	6219.53	5075.17	1429.7	6521.36	8234.61
M237T419	5159.04	5161.43	5084.07	5655.21	5654.57	4996.15	1694.48	1205.05	2898.55
M237T48	9625.27	9402.17	8838.33	754.347	592.02	743.095	443.778	958.574	626.811
M237T488	1003.45	1403.75	1035.54	468.028	730.782	729.905	744.945	949.755	835.468
M237T51	2315.96	2148.44	1743.94	1697.62	2100.82	1947.72	2297.79	2702.78	1699.29
M237T60	1340.47	1721.23	1611.97	952.79	870.081	781.42	800.083	1060.98	446.653
M237T94	2717.36	2368.07	3146.28	808.814	812.978	1129.92	531.799	395.788	377.695
M238T169	4649.86	5190.46	5271.13	10094.9	9603.93	12887.4	13689.8	13758.8	12572.7
M238T200	252.091	273.699	220.861	654.782	601.011	581.729	559.258	361.481	661.177
M238T225	475.075	418.955	351.138	1173.64	797.353	705.757	2182.26	1786.37	1275.92
M238T259	1221.28	1267.19	1235.16	811.74	551.546	870.197	1286.31	893.374	1142.98
M238T288	1330.7	1454.08	1398.87	1357.5	814.722	1460.17	961.125	766	3236.33
M238T358	673.723	959.407	752.032	679.678	651.52	757.163	907.681	1068.02	673.208
M238T390	1207.16	931.136	667.5	689.711	824.533	868.484	787.489	637.312	634.433
M238T415	1701.64	4140.76	3653.15	1749.74	2130.36	2139.56	2488.44	3468.67	3116.93
M238T431	3645.91	2852.89	3263.85	1987.83	1958.17	2115.55	1958.26	1992.56	1939
M238T435	2223.18	2126.99	786.556	1437.84	1699.86	1302.38	485.492	319.501	925.031
M238T442	1888.3	1485.83	434.622	1779.21	1107.71	1231.55	623.447	737.361	731.202
M238T493	995.762	1056.52	1234.87	779.216	787.123	762.259	585.908	818.879	928.537
M238T58	5966.95	5634.13	5862.92	1703.77	712.362	849.427	8386.84	7775.47	8874.75
M238T59	1140.28	879.514	478.264	2468.58	2319.71	2028.06	2506.61	2522.97	2646.18
M238T98	1495.4	874.628	827.658	837.081	806.328	845.294	513.408	788.71	568.521
M239T1	2067.89	1574.37	2529.74	1452.99	1082.85	1992.93	1330.19	2227.45	4136.75
M239T110	481.554	396.932	480.041	685.043	639.799	702.304	1414.52	1539.66	1176.95
M239T134	386.101	406.166	486.536	1090.44	887.27	1083.81	4155.54	5355.5	4146.94
M239T162	6768.95	18823.4	5259.54	8268.01	6609.74	9965	6219.06	6104.35	4662.12
M239T169	4687.37	8143.57	10773.1	2143.8	1788.19	1485.35	1723.01	2694.92	3030.94
M239T190	2256.24	2995.93	4932.67	1683.26	2221.05	1482.69	1654.55	1795.92	1922.41
M239T490	1271.3	1895.06	1100.19	1058.64	801.13	1124.08	1087.52	1089.62	1261.29
M239T96	340.559	248.842	287.627	752.491	1133.25	749.413	713.424	699.872	454.036
M240T192	994.119	1416.52	1159.18	4226.33	3714.02	3950	3980.47	4654.19	3483.28
M240T322	653.01	570.457	449.705	396.045	431.568	566.468	617.443	408.366	582.814
M240T330	3346.29	3463.69	2860.9	2822.94	2298.75	2525.07	1314.03	2178.32	2164.44
M240T45	7826.92	9825.38	9679.35	1794.05	1588.18	1686.67	3682.02	3660.06	2695.42
M240T450	8136.61	7752.36	6637.35	8526.13	10979.2	6348.9	4772.9	3871.83	1920.14
M240T488	1976.48	1647.04	1585.48	1215.78	1503.02	1294.23	1381.44	1558.22	1167.92
M240T62	842.122	778.548	1930.23	955.746	1417.64	921.43	2043.72	1899.66	2325.73
M240T67	4860.85	5986.05	3825.97	3892.67	3599.91	4437.45	2833.74	2037.21	2152.73
M240T74	812.709	1083.95	1014.87	2032.23	2198.81	2202.5	473.158	1055.17	1193.6
M241T102	7102.61	7151.99	8046.91	39024.1	39185.2	41328.5	31153.5	28897.8	23965.6
M241T120	2406.32	2232.55	2302.35	1491.75	1750.48	1800.19	433.588	482.16	522.906
M241T143	644.453	534.61	522.911	916.091	859	534.733	1619.53	1526.14	1595.98
M241T188	8947.64	9249.77	10863.4	14754.3	14898.2	17383.5	7444.3	9918.3	7732.16
M241T192	291.091	301.202	294.595	1219.82	1111.74	1238.95	487.762	772.036	1054.54
M241T200	3600.56	3526.51	4038.94	12758.5	11451.3	13014	21779.9	21910.5	21426.6
M241T304	1250.19	1049.7	963.588	1137	971.183	1014.85	1312.71	492.951	1018.73
M241T341	1768.07	1921.23	1456.98	1243.45	1148.46	1446.4	1597.72	1964.74	1141.67
M241T358	777.225	3120.72	3649.1	1819.58	3230.99	2262.73	2155.45	1418.3	1081.61
M241T449	2559.53	2103.6	3894.36	1379.59	1977.29	1959.03	2925.83	2788.56	2837.05
M241T45_1	8863.51	10365.9	10675.1	7547.07	6650.76	6947.62	9503.55	8755.13	9196.27
M241T45_2	3860	4287.79	4230.46	3313.01	2259.72	2995.39	3428.98	4311.15	3177.2
M241T483	2433.77	2513.85	4921.72	981.807	1069.06	1692.75	2312.76	2232.11	558.501
M241T58	2278.19	1829.61	2015.86	3312.07	2642.6	2626.59	1647.54	2550.6	2578.42
M241T70	782.78	2058.24	2141.37	6630.9	7724.01	8959.6	2471.17	2331.76	2749.56
M241T71	2822.96	2608	2774.53	14375.6	13609.4	11223	10063.7	9425.56	13016.5
M241T96	448.583	335.516	721.382	4706.93	4486.12	3527.64	942.486	940.667	866.451
M241T98	1234.93	871.602	950.883	781.884	747.648	941.409	195.02	330.688	220.598
M242T101	1078.38	937.214	1112.44	7666.3	5184.56	4058.13	3782.36	3285.4	3208.86
M242T188	1152.59	2898.95	792.198	3085.62	2465.22	1977.68	1434.23	1122.33	1351.32
M242T199	720.536	647.508	522.31	613.48	373.654	458.174	56.8	266.195	31.7899
M242T201	1288.6	506.589	666.898	1711.2	2105.37	2197.75	3535.83	3520.27	3136.84
M242T327	3802.78	3476.33	3563.89	3067.99	2912.68	2462.58	2061.24	2369.77	3326.09
M242T342	3555.63	5197.17	5609.26	3193.97	3226.71	3370.48	3602.75	2950.61	3028.95
M242T355	1206.05	949.347	1307.2	559.86	663.847	620.818	1368.03	1217.3	1307.95
M242T421	7314.92	5667.93	6453.95	3708.56	2287.77	2517.34	1451.62	4357.13	4976.7
M242T425	15579.5	14943.3	12948.7	18578.3	17580.3	20702.5	5027.01	5035.16	6890.37
M242T44	4988.11	6046.85	2856.73	3593.55	3264.4	3070.42	2003.63	4382.38	22123.6
M242T45	25845.5	23982	25861.4	19592.6	19659.8	19933.9	20770.3	23943.4	21036.8
M242T59	724.379	686.78	724.225	786.193	898.22	948.515	1205.03	932.227	1159.39
M242T72	542.795	423.383	337.078	2369.21	1996.1	2180.6	570.449	1212.9	1472.94
M242T96	2308.15	1702.13	1381.12	739.396	771.043	500.705	675.851	1042.16	478.282
M243T134	2738.19	3028.04	2650.67	8541.16	8858.78	10168.8	4315.2	5717.82	6250.44
[truncated: 11,185 more rows]

## Sheet: Dataset S1-2
Dataset S1-2 Identified chemical components of positive mode in root tissues of Sophora flavescens.
name	MZ	RT	Periderm_1	Periderm_2	Periderm_3	Phloem_1	Phloem_2	Phloem_3	Xylem_1	Xylem_2	Xylem_3	CAMERAisotopes	CAMERAadductIon	CAMERApcgroup	SpectrumName	libraryMZ	adduct ion	dot product	reverse dot product	fragement presence	MS2 spectrum	Metabolite	Formula	superclass	class	hmdb	kegg	lipidmaps
M70T57	70.0647	0.953408	27514.1	26547.8	24748.4	88363.6	90569.3	92495	67473	69567	62723.8	[2][M]+	-	47	hmdb::1-Pyrroline; E10; true; HMDB0012497	70.0648	[M+H]+	851.897	851.899	1000	43.05673:72 53.03761:36 70.05955:110 70.06664:700	1-Pyrroline	C4H7N	Organoheterocyclic compounds	Pyrrolines	HMDB0012497	C15668	-
M72T66	72.0803	1.10159	6165.67	6586.16	5120.19	27007.7	22709.8	26165.7	14472.7	13552.9	10471.1	-	-	44	hmdb::1,3-Butadiene; E20; true; HMDB0041792	72.0804	[M+NH4]+	152.097	750	1000	42.0342:215 55.05567:107 56.04928:143 57.05604:107	1,3-Butadiene	C4H6	Hydrocarbons	Unsaturated hydrocarbons	HMDB0041792	C16450	-
M86T53	86.0595	0.890833	6856.15	8663.74	8277.07	27939.6	28934.9	23297.9	18011.3	15967.4	15024.5	-	-	6324	hmdb::3-Butyn-1-al; E20; true; HMDB0006853	86.0595	[M+NH4]+	633.504	564.199	500	36.00203:107 38.01387:143 39.02177:735 41.03912:616 42.0339:72 44.01327:107 56.04685:72 69.02865:258 69.03217:626 86.05842:215	3-Butyn-1-al	C4H4O	Organic oxygen compounds	Organooxygen compounds	HMDB0006853	C06145	-
M86T112_2	86.0958	1.87038	10046	10172.1	12271.1	55897.5	51330.3	85028.3	54589.9	57803.9	46011	-	-	6081	hmdb::Piperidine; ENone; false; HMDB0034301	86.0957	[M+H]+	496.072	750	1000	44.05272:72 86.06111:72	Piperidine	C5H11N	Organoheterocyclic compounds	Piperidines	HMDB0034301	C01746	-
M86T77	86.0959	1.28045	3174.51	2851.17	2356.54	12224.6	5828.31	5554.07	4857.39	5621.89	7190.52	-	-	251	hmdb::Piperidine; ENone; false; HMDB0034301	86.0961	[M+H]+	670.335	838.283	1000	38.01578:54 38.01839:36 39.02106:125 41.0393:161 69.0699:197 86.09791:533	Piperidine	C5H11N	Organoheterocyclic compounds	Piperidines	HMDB0034301	C01746	-
M90T53	90.0542	0.887508	16451	18077.4	16691.2	17966.8	18351.5	16737.5	16453.3	17983.1	14366.7	-	-	6325	hmdb::D-Alanine; ENone; false; HMDB0001310	90.0541	[M+H]+	689.42	750	1000	42.03056:60 42.03331:167 44.05014:6673 44.40609:24 44.5238:36 44.99525:267 45.03315:95 55.01904:24	D-Alanine	C3H7NO2	Organic acids and derivatives	Carboxylic acids and derivatives	HMDB0001310	C00133	-
M97T59	97.0278	0.9801	19990.4	19383	21824.7	23494	20922.6	25795.9	19820.6	20378.2	25460.9	-	[M+2H-C4H8]2+ 248.095	85	hmdb::2-Furancarboxaldehyde; E10; true; HMDB0032914	97.0278	[M+H]+	206.112	750	1000	38.01599:73 39.02392:365 41.03861:143 43.0169:107 51.0218:72 69.03143:72 71.01431:251 95.01472:36 97.02954:217	2-Furancarboxaldehyde	C5H4O2	Organooxygen compounds	Carbonyl compounds	HMDB0032914	C14279	-
M104T52	104.106	0.870608	176794	188084	194367	222150	212424	216911	420081	426140	385581	[7][M]+	-	2890	massbank::Choline; LC-ESI-QTOF; MS2; CE	104.106	[M]+	550.847	785.668	1000	42.00853:73 42.03416:367 43.01769:322 43.04085:143 43.91615:87 44.04914:3407 44.69068:86 44.90145:123 45.03308:3641 45.05867:880 45.46817:72 51.98343:36 56.04924:112 57.8857:131 58.06527:4704 58.64133:75 58.97705:75 59.07362:731 59.89594:102 60.08079:7576 60.34379:66 62.46397:73 87.04931:73 88.07741:115 104.10645:3789	Choline	C5H14NO	Organic nitrogen compounds	Organonitrogen compounds	HMDB0000097	C00114	-
M106T53	106.049	0.88135	7648.22	6346.55	7587.98	9396.16	10174.2	9473.85	9106.81	9095.02	8404.17	-	-	2926	massbank::Serine; LC-ESI-QTOF; MS2; CE	106.049	[M+H]+	768.126	839.231	600	42.03309:847 43.01753:181 46.18884:73 59.05822:74 60.03901:79 60.04338:893 62.8192:36 80.97034:36	Serine	C3H7NO3	Organic acids and derivatives	Carboxylic acids and derivatives	HMDB0000187	C00065	-
M107T162	107.049	2.70276	9994.63	4167.08	5780.33	13882.3	14483.1	15198.9	10375.2	8453.53	11314.4	-	-	5846	hmdb::Benzaldehyde; ENone; false; HMDB0006115	107.049	[M+H]+	792.611	364.675	600	39.02295:36 51.0217:254 55.01586:73 55.01691:143 63.02782:75 67.021:36 77.03833:1307 79.05691:143 91.04836:73 105.04956:73 107.04919:475	Benzaldehyde	C7H6O	Benzenoids	Benzene and substituted derivatives	HMDB0006115	C00193	-
M109T231	109.101	3.85479	9817.58	9470.16	9069.44	11229	16556.8	11538.6	10452.6	12372.4	8447.12	-	-	1479	hmdb::(Z)-1,3-Octadiene; E10; true; HMDB0061897	109.1	[M+H]+	139.309	750	1000	55.05582:72 66.03287:36 67.05583:215 73.74995:36 79.05579:143 92.04159:72 109.07072:72	(Z)-1,3-Octadiene	C8H12	Hydrocarbons	Unsaturated hydrocarbons	HMDB0061897	null	-
M109T414	109.101	6.90793	15246.9	15994.6	12848.8	22741	11686.9	16153.2	37694.5	12394	11495	-	-	5963	hmdb::(Z)-1,3-Octadiene; E10; true; HMDB0061897	109.101	[M+H]+	188.222	750	1000	55.05356:107 55.84962:36 65.04265:107 67.05451:179 69.2121:36 79.05563:179 81.07232:72 92.04821:107 94.05889:72 94.47434:36 109.07205:72 109.10008:107	(Z)-1,3-Octadiene	C8H12	Hydrocarbons	Unsaturated hydrocarbons	HMDB0061897	null	-
M111T62	111.043	1.02923	17521.9	15996.5	16040.2	3459.49	2049.5	2254.41	1947.41	1083.03	1736.55	-	-	28	hmdb::Pyrocatechol; E10; true; HMDB0000957	111.049	[M+H]+	208.377	750	1000	40.02972:108 53.04055:72 55.01792:108 55.05774:74 68.02008:150 68.02474:790 75.02747:36 91.05101:36 96.01655:72 96.02209:145 111.04393:361	Pyrocatechol	C6H6O2	Benzenoids	Phenols	HMDB0000957	C00090	-
M111T428	111.116	7.13227	7385.17	4979.7	7573.14	6937	10338.6	5678.77	7623.73	5698.02	6591.44	-	-	1215	hmdb::2,5-Dimethyl-2,4-hexadiene; E20; true; HMDB0061902	111.116	[M+H]+	436.077	681.04	500	38.01496:36 39.0211:179 41.04025:251 55.02837:72 55.05561:143 70.06056:72 81.07103:72 111.08861:72	2,5-Dimethyl-2,4-hexadiene	C8H14	Hydrocarbons	Unsaturated hydrocarbons	HMDB0061902	null	-
M112T63	112.05	1.05175	18559.2	17789.6	17492.3	36762.7	34044.6	37211.3	41500.4	47280.6	43772.7	-	[M+3H]3+ 333.128	3778	hmdb::Cytosine; E20; true; HMDB0000630	112.05	[M+H]+	903.56	896.767	777.778	52.01802:107 67.02786:287 68.00956:143 69.04298:251 85.03856:36 95.02418:1127 112.04922:529	Cytosine	C4H5N3O	Organoheterocyclic compounds	Diazines	HMDB0000630	C00380	-
M112T95	112.05	1.5754	4561.31	4278.68	3983.43	10755.7	5831.73	11204.8	9582.65	10786.7	8075.71	-	-	137	hmdb::Cytosine; E20; true; HMDB0000630	112.05	[M+H]+	758.593	899.427	777.778	40.01986:36 42.03597:36 46.03554:12 67.02322:24 68.01302:48 69.04412:48 84.99682:12 94.0396:72 95.02545:191 99.51975:12 112.05057:119	Cytosine	C4H5N3O	Organoheterocyclic compounds	Diazines	HMDB0000630	C00380	-
M113T98	113.034	1.63037	3676.54	3115.33	2525.33	6785.94	6876.72	6286.5	11451.9	9074.26	7980.91	-	-	41	inhouse::Uracil; false; [M+H]+	113.034	[M+H]+	775.812	809.701	714.286	40.01824:72 43.01876:107 53.00367:36 68.01439:109 70.0288:325 96.01113:403 113.03207:72	Uracil	C4H4N2O2	Organoheterocyclic compounds	Diazines	HMDB0000300	C00106	-
M115T59	115.038	0.989592	31795.9	29707.1	32684.7	6836.65	5921.25	6338.27	3669.97	4017.99	2875.14	-	-	85	hmdb::Norfuraneol; E40; true; HMDB0031859	115.038	[M+H]+	670.28	454.998	428.571	39.02111:54 41.03482:36 43.01765:143 45.03305:36 55.01473:72 57.03569:36 59.0497:219 69.03239:36 71.01292:36 87.04531:36 97.02791:72	Norfuraneol	C5H6O3	Organoheterocyclic compounds	Dihydrofurans	HMDB0031859	null	-
M116T52	116.033	0.873	4984.61	4256.22	4877.99	24122	22283.2	23659.9	16019.7	14988.4	14500.1	-	[M+2H]2+ 230.035	2900	inhouse::Maleic anhydride; false; [M+NH4]+	116.034	[M+NH4]+	437.561	702.017	500	70.0275:72 70.06651:36 98.98808:107	Maleic anhydride	C4H2O3	-	-	NA	NA	-
M116T58_2	116.07	0.95985	173919	169935	172186	507618	490612	539117	368453	353418	378630	[9][M]+	-	47	massbank::Proline; LC-ESI-QTOF; MS2; CE	116.07	[M+H]+	904.683	847.854	1000	39.0192:181 39.02272:401 41.03739:686 42.03214:107 43.04159:154 43.05363:2460 44.04802:107 48.27929:78 50.59467:79 53.03727:179 56.05011:72 68.049:3477 68.85636:74 69.84659:873 69.8643:150 70.02728:282 70.06392:88016 70.21886:197 70.36923:72 70.41425:179 70.49723:225 70.52451:193 70.53755:179 70.5506:251 70.59093:117 70.60754:215 70.61585:215 70.62179:107 70.65264:143 70.68588:107 70.70844:107 70…	Proline	C5H9NO2	Organic acids and derivatives	Carboxylic acids and derivatives	HMDB0000162	C00148	-
M118T174	118.065	2.89968	726.485	529.399	599.129	12060.3	12025.2	12698.4	27730	29811	27833.5	-	-	16	hmdb::Indole; ENone; false; HMDB0000738	118.065	[M+H]+	900.178	931.212	1000	25.99483:36 65.03719:143 87.46518:36 90.04884:110 91.05402:1421 117.04763:72 117.05222:215 118.06585:698	Indole	C8H7N	Organoheterocyclic compounds	Indoles and derivatives	HMDB0000738	C00463	-
M118T66	118.085	1.10002	24446.6	23901.2	27218.7	46452.2	42229.4	44296.7	22510.3	23948.3	20581.8	-	-	44	inhouse::Betaine; false; [M+H]+	118.086	[M+H]+	921.411	938.83	1000	40.98689:145 42.03229:524 43.04266:179 56.0471:107 57.8889:203 57.89964:211 58.06524:25419 58.17075:175 58.3745:72 58.46841:72 58.61536:72 58.7679:107 59.07251:6715 59.59356:72 60.2648:81 62.06502:75 74.05933:156 102.06045:73 118.07467:135 118.08388:4609	Betaine	C5H11NO2	Organic acids and derivatives	Carboxylic acids and derivatives	HMDB0000043	C00719	-
M118T54	118.085	0.907267	133436	129828	135862	40367.1	37593.8	40469.8	15532.5	15738.3	15225.4	[10][M]+	-	79	inhouse::Betaine; false; [M+H]+	118.086	[M+H]+	921.411	938.83	1000	40.98689:145 42.03229:524 43.04266:179 56.0471:107 57.8889:203 57.89964:211 58.06524:25419 58.17075:175 58.3745:72 58.46841:72 58.61536:72 58.7679:107 59.07251:6715 59.59356:72 60.2648:81 62.06502:75 74.05933:156 102.06045:73 118.07467:135 118.08388:4609	Betaine	C5H11NO2	Organic acids and derivatives	Carboxylic acids and derivatives	HMDB0000043	C00719	-
M119T429	119.085	7.14169	21592.6	17774.7	16278.6	24158.8	26253.2	26148.3	23673.8	22964.4	23197.3	-	-	1169	hmdb::Indane; E10; true; HMDB0059837	119.085	[M+H]+	432.662	750	1000	37.0066:72 38.01421:107 39.02211:472 41.03947:408 51.01872:24 51.02275:131 61.0105:12 63.02337:112 64.84241:50 65.03815:2034 77.0396:652 78.04688:96 79.05569:288 90.76966:96 91.05512:14582 91.90065:48 98.71573:12 103.05304:322 104.06332:72 115.05288:48 119.08661:131	Indane	C9H10	Benzenoids	Indanes	HMDB0059837	null	-
M120T54	120.065	0.892583	9006.04	7228.17	7353.55	18327.1	17285.1	17710	13722.9	12330.7	11863.6	-	-	6327	massbank::Threonine; LC-ESI-QTOF; MS2; CE	120.065	[M+H]+	873.44	892.202	1000	46.02763:179 46.16475:36 56.04897:1859 57.0344:301 58.06285:107 74.05786:860 75.96709:38 84.04497:146	Threonine	C4H9NO3	Organic acids and derivatives	Carboxylic acids and derivatives	HMDB0000167	C00188	-
M120T154	120.081	2.57167	18714.5	13802.6	18303.9	98733.8	84454.1	76997.2	70628.4	79931.5	69497.1	-	[M+K]+ 81.1175 [M+Na]+ 97.0915 [M+H]+ 119.073	53	inhouse::3-Amino-2-oxazolidinone; false; [M+NH4]+	120.081	[M+NH4]+	328.961	765.981	1000	40.98595:12 42.03225:48 50.01583:48 51.02257:131 59.04638:12 60.98604:48 64.03168:12 65.03796:155 70.55659:12 77.03814:3600 80.04799:72 91.05353:1016 92.05074:36 93.06836:227 94.06281:24 102.04742:203 102.72475:37 103.05277:3153 104.04865:36 105.05221:36 118.06216:95 119.07399:109 120.0793:582	3-Amino-2-oxazolidinone	C3H6N2O2	-	-	NA	NA	-
M123T276	123.044	4.60025	16268.1	8116.42	15679.6	24997.7	26581.6	24847.4	43262.2	37142.4	33343.5	-	-	11	inhouse::4-Hydroxybenzaldehyde; false; [M+H]+	123.043	[M+H]+	481.486	650.431	1000	38.01747:12 40.49463:36 41.03743:60 42.03402:24 55.01775:48 65.03676:119 67.05431:131 68.99706:36 77.03809:131 95.05012:107 123.03595:24 123.04222:107	4-Hydroxybenzaldehyde	C7H6O2	Organic oxygen compounds	Organooxygen compounds	HMDB0011718	C00633	-
M123T325	123.044	5.41436	18244.8	14391.7	15177.4	20612.5	23653.4	23472.2	42743.1	38211.4	43403.8	-	-	1036	inhouse::4-Hydroxybenzaldehyde; false; [M+H]+	123.043	[M+H]+	521.494	730.545	1000	40.49535:72 43.01736:72 51.02333:72 65.03772:107 67.05413:143 70.67029:36 77.03792:72 81.9325:72 95.04584:179 123.04369:179	4-Hydroxybenzaldehyde	C7H6O2	Organic oxygen compounds	Organooxygen compounds	HMDB0011718	C00633	-
M123T96	123.055	1.59645	975.066	762.795	830.94	4324.03	3739.13	3551.83	5367.88	5746.1	4538.33	-	-	177	massbank::Niacinamide; LC-ESI-QTOF; MS2; CE	123.055	[M+H]+	830.98	931.705	800	53.03845:214 69.03709:36 78.03427:578 78.52781:75 80.04682:1186 93.06847:36 96.04138:71 106.70889:73 123.05334:468	Niacinamide	C6H6N2O	Organoheterocyclic compounds	Pyridines and derivatives	HMDB0001406	C00153	-
M124T70	124.039	1.16618	8430.7	8167.67	8540.26	10574.5	9599.77	8592.77	7968.95	8342.6	8134.33	-	-	20	massbank::Isonicotinic acid; LC-ESI-QTOF; MS2; CE	124.039	[M+H]+	698.964	808.84	1000	50.01477:72 53.03525:108 68.0537:74 69.9966:74 78.03416:1372 79.04037:260 80.04924:1101 96.04406:109 96.43752:36 106.02863:143 107.06066:36 122.02933:74 124.0406:795	Isonicotinic acid	C6H5NO2	Organoheterocyclic compounds	Pyridines and derivatives	HMDB0060665	C07446	-
M124T96_1	124.039	1.59337	2771.65	3510.55	2576.83	6106.16	3548.4	3565.3	4339.37	3805.46	2389	-	[M+H+K]2+ 208.105	177	massbank::Isonicotinic acid; LC-ESI-QTOF; MS2; CE	124.039	[M+H]+	770.891	583.68	600	53.04046:14 54.04487:7 73.9463:7 78.03426:100 80.0506:100 82.07858:14 96.99731:7 122.02008:7 124.04073:50	Isonicotinic acid	C6H5NO2	Organoheterocyclic compounds	Pyridines and derivatives	HMDB0060665	C07446	-
M125T474	125.07	7.89957	180514	65108.4	157925	297021	269657	253862	295200	106310	268067	-	-	1456	hmdb::2-Methoxy-3-methylpyrazine; E10; true; HMDB0031852	125.071	[M+H]+	363.772	512.602	1000	39.02279:36 42.0322:1576 43.03609:143 66.03599:143 67.01851:107 69.07807:74 83.05761:107 83.06018:218 84.04381:1464 84.06194:314 105.07253:36 107.05484:72 125.06665:519 125.0856:598	2-Methoxy-3-methylpyrazine	C6H8N2O	Organoheterocyclic compounds	Diazines	HMDB0031852	null	-
M125T422	125.07	7.0313	150071	79383.1	341870	104330	84112.9	180952	145112	211418	146031	-	-	4819	hmdb::2-Methoxy-3-methylpyrazine; E10; true; HMDB0031852	125.07	[M+H]+	402.721	494.157	1000	39.02381:73 42.03509:870 66.03265:107 69.04297:74 82.04661:36 84.04517:1660 108.05369:73 108.06837:74 110.0386:73 125.07136:487 125.0919:452	2-Methoxy-3-methylpyrazine	C6H8N2O	Organoheterocyclic compounds	Diazines	HMDB0031852	null	-
M125T438	125.071	7.29921	232732	108021	119434	130387	117863	189317	150515	135910	108254	-	-	830	hmdb::Methylimidazole acetaldehyde; E20; true; HMDB0004181	125.071	[M+H]+	278.454	788.583	666.667	39.02467:79 42.03415:1723 43.03714:143 44.01165:107 66.03038:144 67.01633:72 81.04941:36 83.05646:146 83.81107:151 84.04265:1985 107.06228:107 108.06555:73 125.06836:593 125.09048:371	Methylimidazole acetaldehyde	C6H8N2O	Organoheterocyclic compounds	Azoles	HMDB0004181	C05827	-
M126T96	126.065	1.60329	2846.26	2278.67	2020.76	1080.14	1019.81	963.863	1401.79	1640.47	1065.53	-	[M+2H-HCOOH]2+ 296.133	177	inhouse::5-Methylcytosine; false; [M+H]+	126.065	[M+H]+	785.038	785.038	1000	83.06151:72 109.03798:143 126.06675:143	5-Methylcytosine	C5H7N3O	Organoheterocyclic compounds	Diazines	HMDB0002894	C02376	-
M127T45	127.024	0.747517	6870.59	7959.16	7522.84	8514.14	7299.57	7726.74	8513.41	8802.79	5404.42	-	-	51	inhouse::1,2,3-Benzenetriol; false; [M+H]+	127.027	[M+H]+	579.636	787.54	444.445	39.02208:72 43.02608:73 53.03957:222 55.02112:107 69.0325:72 71.04754:36 81.03421:361 97.02664:143 104.19444:36	1,2,3-Benzenetriol	C6H6O3	Benzenoids	Benzene and substituted derivatives	HMDB0013674	C01108	-
M127T58	127.038	0.972083	45790.1	44669.9	48254.9	81128.1	80391.6	73660.3	50056.2	86825.8	43714.5	-	-	47	inhouse::1,2,3-Benzenetriol; false; [M+H]+	127.038	[M+H]+	644.938	836.034	555.556	39.02477:72 43.01966:107 50.01805:36 53.03761:407 55.01493:76 55.02121:109 57.03484:72 69.035:72 71.00961:179 80.77781:72 81.03313:837 97.02967:107 109.02962:107	1,2,3-Benzenetriol	C6H6O3	Benzenoids	Benzene and substituted derivatives	HMDB0013674	C01108	-
M127T185	127.039	3.08858	65976.6	68163.7	66473.1	186678	163773	170803	61705.3	57337.1	52296.3	[13][M]+	-	655	inhouse::1,3,5-Benzenetriol; false; [M+H]+	127.038	[M+H]+	822.09	882.33	666.667	38.01453:72 42.88948:74 43.01906:727 43.94749:36 53.0349:150 53.03798:488 55.01426:75 67.01581:72 68.99672:179 71.04576:36 81.03489:252 85.94422:36 97.03022:109 109.03021:589 125.02521:115 127.0275:219 127.03864:3922	1,3,5-Benzenetriol	C6H6O3	Organoheterocyclic compounds	Pteridines and derivatives	HMDB0002215	C02183	-
M127T151	127.05	2.52167	14503.9	14501.1	12903	4796.94	4472.92	3927.96	6828.63	7052.32	4689.39	-	-	757	inhouse::Thymine; false; [M+H]+	127.048	[M+H]+	878.234	920.072	1000	54.03348:143 56.04919:179 82.02614:72 84.04259:107 109.03656:107 110.02087:254 113.6212:36 127.04862:107	Thymine	C5H6N2O2	Organoheterocyclic compounds	Diazines	HMDB0000262	C00178	-
M130T71	130.049	1.18174	19450.5	17738.9	17382.5	16118.4	12322.9	11013.2	11666	14411.7	11496.8	-	[M+H-C6H10O5]+ 291.093	20	massbank::L-5-Oxoproline; LC-ESI-QTOF; MS2; CE	130.049	[M+H]+	578.001	811.714	1000	39.02124:107 41.03767:254 43.01779:75 56.04934:719 69.00086:72 70.06421:107 74.03028:76 77.04704:77 84.04533:1879 84.08287:484 105.01629:36 130.06537:107	L-5-Oxoproline	C5H7NO3	Organic acids and derivatives	Carboxylic acids and derivatives	HMDB0000267	C01879	-
M130T53	130.049	0.88135	31633	30860.7	29727.5	62295	58846.3	56498.3	62884.4	64803.6	57696.1	[15][M]+	-	2920	massbank::L-5-Oxoproline; LC-ESI-QTOF; MS2; CE	130.05	[M+H]+	637.783	878.556	1000	41.03667:143 44.0126:107 56.04822:370 61.02701:73 70.97972:75 78.09805:74 84.04276:1298 85.02436:78 130.04785:72 130.06557:179	L-5-Oxoproline	C5H7NO3	Organic acids and derivatives	Carboxylic acids and derivatives	HMDB0000267	C01879	-
M130T97	130.049	1.61747	14283.8	10004.4	9828.65	6762.63	6719.67	6618.62	5762.79	4677.61	4754.44	-	-	41	massbank::L-5-Oxoproline; LC-ESI-QTOF; MS2; CE	130.049	[M+H]+	670.776	859.993	1000	41.03939:144 43.01585:73 46.06049:36 56.04925:259 61.02587:37 70.06886:145 72.04251:109 84.04526:1146 84.08022:496 130.06374:179	L-5-Oxoproline	C5H7NO3	Organic acids and derivatives	Carboxylic acids and derivatives	HMDB0000267	C01879	-
M130T66	130.086	1.10417	85622.3	79608.8	78149	374350	372030	363524	138853	127331	120026	[16][M]+	[M+H-C5H8O4]+ 261.117	44	hmdb::D-Pipecolic acid; E40; true; HMDB0005960	130.086	[M+H]+	879.243	580.425	882.353	28.01763:11 30.03353:14 37.00735:25 38.0141:29 39.02376:118 41.03845:179 42.03413:578 43.02878:57 43.04175:61 43.05379:100 44.05193:11 46.02979:11 53.03744:36 54.88913:11 55.05352:1080 55.87914:43 55.99426:12 56.04922:9414 56.30326:11 56.31809:11 56.36791:11 56.40927:14 56.42412:11 56.44852:11 56.53025:11 56.57485:11 56.63223:11 56.65986:11 56.71834:11 56.86627:11 56.97068:11 57.03359:14 57.06986…	D-Pipecolic acid	C6H11NO2	Organic acids and derivatives	Carboxylic acids and derivatives	HMDB0005960	null	-
M130T88	130.086	1.47275	1941.21	11682.2	9679.27	96444.7	12030.5	91677.9	11656.3	22731.5	25782.9	-	-	7188	inhouse::D-Pipecolinic acid; false; [M+H]+	130.086	[M+H]+	687.881	831.544	1000	39.02104:36 55.05552:148 56.04913:492 57.06763:72 65.04366:36 67.06016:72 70.06637:251 71.04618:78 83.82389:109 84.08009:3557 130.062:143 130.09099:107	D-Pipecolinic acid	C6H11NO2	Organic acids and derivatives	Carboxylic acids and derivatives	HMDB0005960	NA	-
M130T196	130.158	3.25953	16803.5	18370.9	15345.7	11979	11753.2	10596.9	10333.8	10364.1	7755.25	-	-	8961	hmdb::(Z)-2-Octene; E40; true; HMDB0061903	130.159	[M+NH4]+	309.112	713.705	714.286	39.02656:109 41.04042:221 43.02245:38 57.06895:109 61.02931:72 71.04406:36 72.08101:36 74.0984:107 77.04091:143 83.86554:36 130.06387:143	(Z)-2-Octene	C8H16	Hydrocarbons	Unsaturated hydrocarbons	HMDB0061903	null	-
M132T174	132.081	2.8987	328.474	529.642	409.458	6454.66	5747.77	7246.6	15464.7	16097.7	12919.5	-	-	16	massbank::2-Methylindole; ESI-ITFT; direct injection; MS2; CE	132.081	[M+H]+	601.285	923.796	1000	65.03933:24 72.93597:96 77.03718:107 79.05575:72 89.03708:84 90.04465:107 91.05251:36 93.05507:60 100.95937:12 104.04471:12 105.06851:96 115.05452:203 117.05814:656 121.6992:12 130.06555:131 131.07086:84 132.07843:203	2-Methylindole	C9H9N	Organoheterocyclic compounds	Indoles and derivatives	NA	NA	-
M132T114	132.101	1.90437	25315.2	28620.1	24160	197762	94425.3	193061	141944	150503	112020	-	-	6391	massbank::Isoleucine; LC-ESI-QTOF; MS2; CE	132.101	[M+H]+	781.648	882.635	1000	37.00555:72 38.01487:146 39.02279:407 41.03926:1019 42.03312:215 43.0185:146 43.0537:522 43.47355:81 44.04996:2190 45.03391:143 55.05342:109 56.04913:183 57.05695:292 58.06731:179 59.04963:107 67.05322:185 69.06871:2329 72.94176:110 73.06483:143 76.0399:83 85.83341:80 86.09659:4379	Isoleucine	C6H13NO2	Organic acids and derivatives	Carboxylic acids and derivatives	HMDB0000172	C00407	-
M132T76	132.101	1.27128	5471.56	4673.04	3108.05	16996.4	7495.31	19437.5	6823.52	9777.2	13357.7	-	-	7199	massbank::Isoleucine; LC-ESI-QTOF; MS2; CE	132.101	[M+H]+	792.144	885.027	1000	37.00827:48 38.0159:48 39.02118:167 41.03852:396 42.03054:48 43.05294:61 44.04919:926 45.03219:60 53.04063:12 55.05572:72 56.05251:107 57.0561:143 58.0643:107 62.48866:12 67.05116:48 69.07014:1193 71.07382:36 72.9372:215 73.06269:48 86.09559:1833 86.64024:24	Isoleucine	C6H13NO2	Organic acids and derivatives	Carboxylic acids and derivatives	HMDB0000172	C00407	-
M133T52	133.06	0.873	29222.6	30412.7	28028.2	347739	335019	339930	178970	180855	163216	[17][M]+	-	2901	massbank::Asparagine; LC-ESI-QTOF; MS2; CE	133.06	[M+H]+	877.655	853.654	846.154	28.01826:72 37.0373:36 43.01753:2503 43.40464:73 44.01337:183 44.04992:2326 45.04241:184 46.02774:2925 50.50634:36 53.00337:215 56.01315:146 59.85864:73 60.04453:785 69.81242:83 70.02851:4269 71.01402:143 71.50994:82 73.79816:291 74.02398:39627 74.26962:118 76.55179:75 83.20183:74 85.34084:79 87.05447:2170 88.04152:323 93.89174:72 98.02082:184 99.009:491 106.60239:74 112.0192:72 116.03638:623 118…	Asparagine	C4H8N2O3	Organic acids and derivatives	Carboxylic acids and derivatives	HMDB0000168	C00152	-
M134T53	134.044	0.883583	29850.9	29839.5	31782.5	61522	61039.4	57905.6	55527.1	63120.1	50956.8	[18][M]+	-	6312	massbank::Aspartic acid; LC-ESI-QTOF; MS2; CE	134.044	[M+H]+	925.95	992.202	1000	43.01776:1339 44.0239:107 46.02797:1072 47.03268:36 68.05043:73 70.02991:1326 71.04874:143 74.02298:5143 75.02631:408 81.04694:36 88.03907:786	Aspartic acid	C4H7NO4	Organic acids and derivatives	Carboxylic acids and derivatives	HMDB0000191	C00049	-
M134T52	134.064	0.873	1350.33	860.921	1066.87	17216.5	13189.7	14578.5	6826.12	7921.85	5816.82	[17][M+1]+	-	2901	massbank::Aspartic acid; LC-ESI-QTOF; MS2; CE	134.044	[M+H]+	925.95	992.202	1000	43.01776:1339 44.0239:107 46.02797:1072 47.03268:36 68.05043:73 70.02991:1326 71.04874:143 74.02298:5143 75.02631:408 81.04694:36 88.03907:786	Aspartic acid	C4H7NO4	Organic acids and derivatives	Carboxylic acids and derivatives	HMDB0000191	C00049	-
M135T429	135.08	7.14169	40589.5	33774.2	39155.5	64482.4	66554	54421.3	50059.7	54925	49539.6	[19][M]+	-	1169	hmdb::4'-Methylacetophenone; E10; true; HMDB0032608	135.08	[M+H]+	553.988	745.045	500	37.00832:36 39.02387:107 39.49283:12 41.03947:143 43.01777:84 43.54455:12 50.01201:36 50.01501:229 51.02275:1646 55.01486:24 65.0393:155 67.05226:50 76.80923:76 77.03836:15327 77.56357:36 77.66061:36 78.87122:24 79.05569:389 80.04696:48 86.01293:12 91.05512:689 92.06318:60 95.04766:1453 103.05447:24 105.0713:144 107.04921:1909 107.08428:95 111.44466:12 115.05288:155 118.05785:36 119.04808:24 120.…	4'-Methylacetophenone	C9H10O	Benzenoids	Benzene and substituted derivatives	HMDB0032608	null	-
M135T411	135.08	6.84221	12266.5	14920.9	10448.6	9341.86	9500.17	8468.57	13917.4	11429.6	7875.98	-	-	5440	inhouse::3,4-Dimethylbenzaldehyde; false; [M+H]+	135.08	[M+H]+	233.383	837.679	1000	74.06312:36 77.04088:179 79.0507:143 91.0525:72 91.05789:107 94.07136:72 107.06247:72 135.07669:72	3,4-Dimethylbenzaldehyde	C9H10O	-	-	NA	NA	-
M136T428_1	136.021	7.13111	57330.3	97470.5	70961.5	33942.4	96840.8	52654.2	115013	88750	102569	-	-	1216	massbank::Benzothiazole; LC-ESI-ITFT; MS2; CE	136.021	[M+H]+	548.807	840.341	1000	65.03825:395 68.97749:108 77.03723:287 79.05328:73 91.05256:218 93.0524:73 93.05785:179 107.06837:146 109.00592:336 109.00739:561 117.05818:36 120.08287:253 121.0862:323 135.59093:74 136.02046:1937 136.11601:325	Benzothiazole	C7H5NS	Organoheterocyclic compounds	Benzothiazoles	HMDB0032930		-
M136T94	136.061	1.56107	36458.5	37361.7	36462.1	109863	103629	98155.8	111428	101484	81095.9	[20][M]+	-	6879	hmdb::2-Phenylacetamide; E20; true; HMDB0010715	136.075	[M+H]+	690.075	766.096	666.667	65.03823:143 74.02065:36 77.03847:108 81.06995:73 91.05526:476 94.04404:71 107.04793:179 118.06113:72 119.03751:475 121.0909:37 136.05838:254	2-Phenylacetamide	C8H9NO	Benzenoids	Benzene and substituted derivatives	HMDB0010715	C02505	-
M136T64	136.061	1.06258	66743.2	60953.5	63063.4	176340	164883	192541	183719	174673	164759	[21][M]+	-	3782	hmdb::Adenine; ENone; false; HMDB0000034	136.061	[M+H]+	959.236	963.758	1000	40.01997:72 53.99418:36 55.03058:179 65.01084:368 67.02337:112 67.0303:1155 68.03415:73 74.99208:36 77.01235:364 82.03782:253 87.50986:77 92.02662:2990 92.91747:73 94.03844:1808 95.5136:73 99.27638:36 109.05149:982 118.66013:149 119.03578:16533 119.45216:110 119.62354:72 120.4668:72 121.07672:72 125.96713:36 135.64502:126 136.03017:105 136.06146:10096	Adenine	C5H5N5	Organoheterocyclic compounds	Imidazopyrimidines	HMDB0000034	C00147	-
M136T100	136.075	1.66431	1493.05	700.492	1159.84	27311.3	30721.9	22835.9	16236.8	17074.2	13726.3	-	-	1074	hmdb::2-Phenylacetamide; E20; true; HMDB0010715	136.075	[M+H]+	690.075	766.096	666.667	65.03823:143 74.02065:36 77.03847:108 81.06995:73 91.05526:476 94.04404:71 107.04793:179 118.06113:72 119.03751:475 121.0909:37 136.05838:254	2-Phenylacetamide	C8H9NO	Benzenoids	Benzene and substituted derivatives	HMDB0010715	C02505	-
M136T71	136.075	1.18067	3677.65	527.513	3362.3	15517.3	16331.9	16795.3	13345.8	8908.34	12833.8	-	[M+H-HCOOH]+ 181.069	20	hmdb::Adenine; ENone; false; HMDB0000034	136.061	[M+H]+	959.236	963.758	1000	40.01997:72 53.99418:36 55.03058:179 65.01084:368 67.02337:112 67.0303:1155 68.03415:73 74.99208:36 77.01235:364 82.03782:253 87.50986:77 92.02662:2990 92.91747:73 94.03844:1808 95.5136:73 99.27638:36 109.05149:982 118.66013:149 119.03578:16533 119.45216:110 119.62354:72 120.4668:72 121.07672:72 125.96713:36 135.64502:126 136.03017:105 136.06146:10096	Adenine	C5H5N5	Organoheterocyclic compounds	Imidazopyrimidines	HMDB0000034	C00147	-
M137T96	137.045	1.5998	3708.74	3609.3	2940.66	684.785	703.645	442.622	500.251	429.6	468.886	-	[M+3H-CH3]3+ 423.152	177	inhouse::Hypoxanthine; false; [M+H]+	137.044	[M+H]+	841.201	851.167	615.385	53.0415:36 67.05672:72 82.03889:107 91.05358:72 92.02369:107 94.04232:179 105.03925:36 110.03416:215 119.02783:107 119.03708:363 120.02212:73 122.09331:73 137.04639:477 137.07118:72	Hypoxanthine	C5H4N4O	Organoheterocyclic compounds	Imidazopyrimidines	HMDB0000157	C00262	-
M137T331	137.059	5.52169	4906.9	3195.57	3208.65	19057.7	17274.9	15648.1	14880.5	14557.6	13325.1	-	-	59	inhouse::4-Anisaldehyde; false; [M+H]+	137.059	[M+H]+	714.444	646.561	769.231	65.03454:54 66.04633:107 77.03693:233 79.04922:72 81.07346:72 91.05495:36 94.04099:125 95.0888:54 109.06607:90 121.0859:36 137.06142:72	4-Anisaldehyde	C8H8O2	Benzenoids	Benzene and substituted derivatives	HMDB0029686	C10761	-
M137T94	137.064	1.56929	1911.93	2138.62	2036.75	6219.2	5648.09	4715.37	5406.37	5536.49	4496.84	[20][M+1]+	-	6901	inhouse::Hypoxanthine; false; [M+H]+	137.044	[M+H]+	841.201	851.167	615.385	53.0415:36 67.05672:72 82.03889:107 91.05358:72 92.02369:107 94.04232:179 105.03925:36 110.03416:215 119.02783:107 119.03708:363 120.02212:73 122.09331:73 137.04639:477 137.07118:72	Hypoxanthine	C5H4N4O	Organoheterocyclic compounds	Imidazopyrimidines	HMDB0000157	C00262	-
M139T66	139.05	1.10302	12724	13208.1	12053.8	6615.57	4586.42	5307.26	3787.68	4081.42	3570.6	-	-	44	inhouse::4-Imidazoleacrylic acid; false; [M+H]+	139.049	[M+H]+	829.773	894.63	1000	39.02298:161 41.03674:36 54.0388:55 66.03391:590 67.03954:55 68.04927:233 69.03135:90 69.04074:54 84.96184:54 91.06321:39 93.03592:82 93.04409:2672 94.04663:36 95.05868:434 97.0378:125 98.75502:18 110.04474:38 121.03941:1240 121.10312:41 139.05266:287	4-Imidazoleacrylic acid	C6H6N2O2	Organoheterocyclic compounds	Azoles	HMDB0000301	C00785	-
M144T174	144.08	2.8983	1384.44	1638.22	1291.63	19428	16261	17836	40236.1	38595.9	38500.3	-	[M+H-CO2]+ 187.066	16	inhouse::1-Naphthalenamine; false; [M+H]+	144.08	[M+H]+	754.875	784.719	785.714	75.02389:36 77.03839:215 84.96057:179 89.03704:179 91.05247:513 92.09303:37 103.05024:108 104.05186:73 115.0575:558 116.04575:109 116.05335:143 116.06705:111 117.0703:605 118.06561:146 119.55873:73 127.04729:182 127.05525:551 128.04729:147 129.05441:107 142.06474:251 143.07309:605 144.0816:1608	1-Naphthalenamine	C10H9N	Benzenoids	Naphthalenes	NA	C14790	-
M144T191	144.08	3.17598	1671.31	4782.96	2197.31	2946.46	3306.99	3219.48	7876.57	8085.27	7622.28	-	-	5389	hmdb::6-Methylquinoline; E10; true; HMDB0033115	144.079	[M+H]+	318.3	663.082	1000	77.03825:72 84.95782:179 104.05891:36 117.06251:72 128.05032:72 143.07292:107 144.08315:215	6-Methylquinoline	C10H9N	Organoheterocyclic compounds	Quinolines and derivatives	HMDB0033115	null	-
M145T66	145.024	1.0969	732.659	14010.9	16101.1	14437.8	11259.6	13864.1	789.048	528.172	2207.56	-	-	44	hmdb::3-Hydroxyadipic acid 3,6-lactone; E40; true; HMDB0029171	145.049	[M+H]+	442.191	665.341	833.333	37.00814:36 39.0228:143 41.03476:37 41.03838:217 43.01388:74 43.01851:512 45.03393:179 53.03839:107 53.05074:110 55.01678:259 57.03352:299 61.02577:107 68.02698:109 69.03354:745 71.01051:107 77.80862:36 81.03282:179 83.01523:74 85.0294:972 87.36182:73 97.02933:552 99.0414:71 109.02778:71	3-Hydroxyadipic acid 3,6-lactone	C6H8O4	Organoheterocyclic compounds	Lactones	HMDB0029171	null	-
M145T58	145.049	0.972433	54013.2	50357.8	54581.9	46923	45389.4	50912.7	37956	45068	36303.5	-	-	47	hmdb::3-Hydroxyadipic acid 3,6-lactone; E40; true; HMDB0029171	145.049	[M+H]+	442.191	665.341	833.333	37.00814:36 39.0228:143 41.03476:37 41.03838:217 43.01388:74 43.01851:512 45.03393:179 53.03839:107 53.05074:110 55.01678:259 57.03352:299 61.02577:107 68.02698:109 69.03354:745 71.01051:107 77.80862:36 81.03282:179 83.01523:74 85.0294:972 87.36182:73 97.02933:552 99.0414:71 109.02778:71	3-Hydroxyadipic acid 3,6-lactone	C6H8O4	Organoheterocyclic compounds	Lactones	HMDB0029171	null	-
M146T174	146.059	2.8985	1209.29	1049.44	1277.92	29193	29599.2	30518.7	65152.3	66329.6	57934.3	-	[M+H-COCH2]+ 187.066	16	massbank::3-Formylindole; LC-ESI-QTOF; MS2; CE	146.06	[M+H]+	874.392	894.419	1000	65.03587:147 90.04859:75 91.05243:1344 92.04015:73 117.05801:364 118.05632:76 118.06245:873	3-Formylindole	C9H7NO	Organoheterocyclic compounds	Indoles and derivatives	HMDB0029737	C08493	-
M146T56	146.08	0.928183	639.703	3061.16	2965.74	6809.6	5868.75	6736.71	2510.46	603.46	4851.32	-	-	257	hmdb::4-Guanidinobutanoic acid; ENone; false; HMDB0003464	146.092	[M+H]+	707.349	748.746	461.538	41.0392:148 43.01843:449 44.05082:73 45.03289:368 60.05432:143 69.03105:328 73.6865:36 83.05881:74 86.05978:1013 87.01089:148 87.04382:672 104.07021:72 110.00887:36 111.05708:107 129.07326:36	4-Guanidinobutanoic acid	C5H11N3O2	Organic acids and derivatives	Carboxylic acids and derivatives	HMDB0003464	C01035	-
M146T65	146.092	1.08082	19258.3	19114.5	21891	14141.8	11798.1	11767.6	8441.72	7624.91	7335.36	[24][M]+	-	44	hmdb::4-Guanidinobutanoic acid; ENone; false; HMDB0003464	146.092	[M+H]+	707.349	748.746	461.538	41.0392:148 43.01843:449 44.05082:73 45.03289:368 60.05432:143 69.03105:328 73.6865:36 83.05881:74 86.05978:1013 87.01089:148 87.04382:672 104.07021:72 110.00887:36 111.05708:107 129.07326:36	4-Guanidinobutanoic acid	C5H11N3O2	Organic acids and derivatives	Carboxylic acids and derivatives	HMDB0003464	C01035	-
M146T57	146.117	0.951933	969.967	1272.18	3276.34	2975.79	3242.22	3162.4	4014.83	5191.97	3707.52	-	-	2532	hmdb::4-Guanidinobutanoic acid; ENone; false; HMDB0003464	146.092	[M+H]+	707.349	748.746	461.538	41.0392:148 43.01843:449 44.05082:73 45.03289:368 60.05432:143 69.03105:328 73.6865:36 83.05881:74 86.05978:1013 87.01089:148 87.04382:672 104.07021:72 110.00887:36 111.05708:107 129.07326:36	4-Guanidinobutanoic acid	C5H11N3O2	Organic acids and derivatives	Carboxylic acids and derivatives	HMDB0003464	C01035	-
M146T40	146.164	0.668242	46.1443	13.7118	43.2131	980.495	848.076	1103.28	1181.03	2108.64	2220.29	-	-	309	massbank::Spermidine; LC-ESI-QTOF; MS2; CE	146.165	[M+H]+	914.299	837.913	500	42.03502:7 51.02362:4 58.06413:29 66.02113:11 68.98076:21 70.06641:11 72.07959:371 84.08012:107 112.1104:54	Spermidine	C7H19N3	Organic nitrogen compounds	Organonitrogen compounds	HMDB0001257	C00315	-
M147T70	147.028	1.16749	13773.6	10339.5	11740.9	2384.88	4011.08	4491.38	6109.62	4046.5	3312.27	-	-	20	hmdb::3-Oxoglutaric acid; E40; true; HMDB0013701	147.029	[M+H]+	666.126	335.32	416.667	42.9861:73 43.01665:446 56.04703:75 61.03017:107 68.78383:77 68.99599:2403 84.04388:72 87.00446:509 89.07417:36 111.00371:72	3-Oxoglutaric acid	C5H6O5	Organic acids and derivatives	Keto acids and derivatives	HMDB0013701	null	-
M147T71	147.043	1.18318	8323.66	8694.9	8252.8	3075	2841.72	2843.83	1801.77	2552.35	2026.64	-	[M+Na+K]2+ 232.134	20	hmdb::3-Oxoglutaric acid; E40; true; HMDB0013701	147.029	[M+H]+	666.126	335.32	416.667	42.9861:73 43.01665:446 56.04703:75 61.03017:107 68.78383:77 68.99599:2403 84.04388:72 87.00446:509 89.07417:36 111.00371:72	3-Oxoglutaric acid	C5H6O5	Organic acids and derivatives	Keto acids and derivatives	HMDB0013701	null	-
M147T61	147.065	1.00876	18103.4	16417.3	17117.1	3866.07	1169.28	3980.89	1802.08	2185.73	2302.95	-	-	1679	massbank::Glutamine; LC-ESI-QTOF; MS2; CE	147.075	[M+H]+	856.344	872.926	1000	38.01574:73 39.02278:291 39.68366:75 41.03745:739 46.02777:72 55.8769:79 56.05016:1549 60.04454:107 66.03369:72 69.97889:72 74.34996:80 83.78249:107 84.04381:16481 84.49754:96 85.02671:394 88.03885:72 95.01302:72 102.0546:251 112.0386:181 130.05231:556	Glutamine	C5H10N2O3	Organic acids and derivatives	Carboxylic acids and derivatives	HMDB0000641	C00064	-
M147T47	147.112	0.782117	2531.75	1462.32	2148.47	7876.01	7600.17	7352.76	10683.2	10141.5	8905.21	-	-	9174	massbank::Lysine; LC-ESI-QTOF; MS2; CE	147.112	[M+H]+	527.904	836.331	1000	39.02107:14 41.03841:29 42.03317:43 43.01669:14 55.05031:21 55.05555:36 55.88118:15 56.04916:304 57.06979:29 58.06089:7 65.03684:36 66.01882:57 67.01971:764 67.0544:208 68.24962:15 68.98309:364 69.05582:36 69.77:22 69.98248:2079 70.57323:8 74.0228:21 76.2494:7 82.0632:21 82.06704:21 83.01261:50 83.82002:36 84.0801:3802 84.71711:14 85.06452:29 85.60722:14 86.99521:50 87.99384:172 95.05161:21 96.99…	Lysine	C6H14N2O2	Organic acids and derivatives	Carboxylic acids and derivatives	HMDB0000182	C00047	-
M148T54	148.06	0.8976	56311.2	49993.6	54504.6	65624.2	62882	62275.5	48759.5	45461.5	43929.3	[25][M]+	-	6343	massbank::Glutamic acid; LC-ESI-QTOF; MS2; CE	148.06	[M+H]+	845.257	862.551	1000	38.0148:72 39.02271:217 40.02773:75 41.04008:738 42.04403:76 56.04477:82 56.04794:1640 57.0355:72 71.01388:114 74.0214:72 83.7862:237 84.04364:13302 84.35334:71 85.02524:399 85.04868:443 89.27261:73 97.02485:73 98.0178:74 102.05439:667 130.0472:107	Glutamic acid	C5H9NO4	Organic acids and derivatives	Carboxylic acids and derivatives	HMDB0000148	C00025	-
M148T100	148.075	1.66063	5381.91	5392.43	5014.07	26628.6	20571.8	23274.7	16576.8	14992.7	14759.9	-	-	1066	hmdb::1-(2-Furanylmethyl)-1H-pyrrole; E10; true; HMDB0030204	148.076	[M+H]+	536.115	750	1000	84.05039:72 103.05868:72 118.06543:36 130.06209:36 148.06842:107 148.07701:215	1-(2-Furanylmethyl)-1H-pyrrole	C9H9NO	Organoheterocyclic compounds	Pyrroles	HMDB0030204	null	-
M148T71	148.075	1.17882	3281.33	3588.96	3119.53	17567.2	16584.6	16088	8715.7	10012.3	10126.9	-	-	20	hmdb::1-(2-Furanylmethyl)-1H-pyrrole; E10; true; HMDB0030204	148.075	[M+H]+	198.586	750	1000	70.0001:72 77.03808:143 79.05289:107 80.0492:72 84.03986:107 84.04375:287 91.05754:72 93.0697:107 103.05421:254 105.06525:107 120.08089:215 125.04767:36 130.05872:72 133.05525:290 139.06409:73 148.07516:479	1-(2-Furanylmethyl)-1H-pyrrole	C9H9NO	Organoheterocyclic compounds	Pyrroles	HMDB0030204	null	-
M148T52	148.079	0.86845	49591.3	425.34	50087.9	2109.79	2265.77	3236.47	3960.84	4116.33	2421.23	-	-	2929	massbank::Glutamic acid; LC-ESI-QTOF; MS2; CE	148.06	[M+H]+	845.257	862.551	1000	38.0148:72 39.02271:217 40.02773:75 41.04008:738 42.04403:76 56.04477:82 56.04794:1640 57.0355:72 71.01388:114 74.0214:72 83.7862:237 84.04364:13302 84.35334:71 85.02524:399 85.04868:443 89.27261:73 97.02485:73 98.0178:74 102.05439:667 130.0472:107	Glutamic acid	C5H9NO4	Organic acids and derivatives	Carboxylic acids and derivatives	HMDB0000148	C00025	-
M148T60	148.096	0.994108	509.664	961.753	616.757	2147.82	1339.6	1168.8	687.06	498.938	766.08	-	-	85	hmdb::1-(2-Furanylmethyl)-1H-pyrrole; E10; true; HMDB0030204	148.075	[M+H]+	198.586	750	1000	70.0001:72 77.03808:143 79.05289:107 80.0492:72 84.03986:107 84.04375:287 91.05754:72 93.0697:107 103.05421:254 105.06525:107 120.08089:215 125.04767:36 130.05872:72 133.05525:290 139.06409:73 148.07516:479	1-(2-Furanylmethyl)-1H-pyrrole	C9H9NO	Organoheterocyclic compounds	Pyrroles	HMDB0030204	null	-
M148T160	148.111	2.66296	3433.2	3830.38	2230.4	11475.8	10491.2	9063.32	9228.64	7021.14	4915.68	-	-	438	hmdb::3-Methyl-3-phenylazetidine; E20; true; HMDB0061785	148.111	[M+H]+	607.371	540.093	500	65.03727:12 68.05302:12 79.05344:24 80.05986:12 91.0527:24 105.0571:24 116.06116:12 118.07348:12 120.08142:48 132.08342:24 147.09605:24 148.11003:167	3-Methyl-3-phenylazetidine	C10H13N	Organoheterocyclic compounds	Azetidines	HMDB0061785	null	-
M149T405	149.023	6.75742	71005.2	65363.5	61021.6	107034	81145.1	86380.4	80075	103087	89317.8	[26][M]+	-	64	massbank::Phthalic anhydride; LC-ESI-QTOF; MS2; [M+H]+; CE	149.023	[M+H]+	506.101	833.812	1000	37.00663:107 39.02301:330 55.05368:36 63.02233:114 65.03255:174 65.03825:3699 79.05581:72 91.05392:112 93.03335:1586 93.07149:121 95.09739:36 105.06859:107 111.04271:75 111.04717:75 121.02876:1330 122.05787:75 127.54137:36 133.08669:73 149.02234:922	Phthalic anhydride	C8H4O3	-	-	NA	NA	-
M149T253	149.044	4.22314	16480.2	12421.8	11223.9	15425.3	8677.23	11494.8	7230.12	12144.5	11968.1	-	-	12	inhouse::(S)-(+)-Citramailc acid; false; [M+H]+	149.044	[M+H]+	437.738	813.371	1000	61.01227:36 73.0501:143 75.02709:215 91.05736:36 114.99789:72 115.00092:322 121.03429:74 133.01105:633 149.01125:38 149.04056:72	(S)-(+)-Citramailc acid	C5H8O5	Organic acids and derivatives	Carboxylic acids and derivatives	NA	NA	-
M149T154	149.06	2.57368	1188.77	2977.77	1881.11	6201.9	5551.04	5473.44	7541.22	6118.15	6198.06	-	-	2819	inhouse::p-Coumaraldehyde; false; [M+H]+	149.06	[M+H]+	391.019	736.085	800	63.18515:18 71.93258:72 72.93858:90 77.0386:107 79.05341:36 89.94032:90 93.03343:36 103.05328:72 119.0591:18 149.02225:36	p-Coumaraldehyde	C9H8O2	Phenylpropanoids and polyketides	Cinnamic acids and derivatives	NA	NA	-
M150T96	150.057	1.60048	742.717	773.302	830.06	4567.33	3755.29	2976.07	4331.83	3806.65	2241.07	-	-	177	massbank::Methionine; LC-ESI-QTOF; MS2; CE	150.058	[M+H]+	353.696	831.954	818.182	42.036:7 44.97909:7 56.04819:54 61.00602:21 61.00932:79 62.98407:7 72.93224:18 72.93707:50 74.02048:14 77.03954:7 85.01125:7 87.02694:21 89.93868:7 91.01868:7 93.05493:14 102.06048:4 104.04742:11 107.06815:7 109.04994:14 113.96478:21 119.04034:7 121.08443:14 133.02939:11 150.03395:7 150.08066:25 150.12564:11	Methionine	C5H11NO2S	Organic acids and derivatives	Carboxylic acids and derivatives	HMDB0000696	C00073	-
M151T325	151.039	5.41493	17180.5	16273.9	16678.9	23829.5	20786.6	23551.1	39932.4	42374.2	46832.3	[27][M]+	[M+K]+ 112.072	17	inhouse::Piperonal; false; [M+H]+	151.039	[M+H]+	609.599	855.597	833.333	53.00113:143 65.03658:215 67.05298:107 77.03667:107 91.05333:36 93.02866:251 95.04308:72 121.03121:254 123.04369:107 151.04027:441	Piperonal	C8H6O3	Organoheterocyclic compounds	Benzodioxoles	HMDB0032612	C10812	-
M151T277	151.039	4.60905	10713.1	17510.1	9904.11	27000.8	22458.1	21100.7	33201.4	29345.1	31955.5	-	-	7128	inhouse::Piperonal; false; [M+H]+	151.039	[M+H]+	422.438	796.335	833.333	39.023:7 43.02242:7 45.03508:29 53.00054:36 53.66574:7 65.03817:50 67.0569:36 68.99852:29 77.03713:7 83.08745:7 91.05109:36 93.0332:64 95.05042:14 110.00474:14 115.00441:7 121.02541:50 123.08484:14 136.93587:7 151.04411:57	Piperonal	C8H6O3	Organoheterocyclic compounds	Benzodioxoles	HMDB0032612	C10812	-
M152T64	152.056	1.07032	19503.4	18598.2	20138.5	78264.7	75223.5	87725.6	81131.6	82064.7	78336.9	[28][M]+	-	3825	massbank::Guanine; LC-ESI-ITFT; MS2; m/z	152.056	[M+H]+	698.027	776.498	800	43.03046:483 53.0136:109 55.02923:484 59.04845:36 65.01394:179 68.01403:107 80.0239:443 81.67845:74 82.04005:1001 83.02148:147 93.00835:288 107.03282:447 109.04819:480 110.03404:5787 117.22734:73 134.04741:515 134.60881:148 135.02859:11888 135.74173:75 141.55139:78 152.05562:3055	Guanine	C5H5N5O	Organoheterocyclic compounds	Imidazopyrimidines	HMDB0000132	C00242	-
M152T94	152.056	1.57379	11430.2	12157.6	11479.5	61954.7	57553.7	53772.5	59231.9	55017.7	47237.6	[29][M]+	-	6879	hmdb::Guanine; ENone; false; HMDB0000132	152.057	[M+H]+	702.058	770.093	800	55.02855:72 80.9975:18 82.03793:54 93.01019:54 96.05553:18 109.0487:91 110.03455:521 124.07565:18 134.0545:74 135.03079:1163 141.87642:18 152.05621:358	Guanine	C5H5N5O	Organoheterocyclic compounds	Imidazopyrimidines	HMDB0000132	C00242	-
M152T118	152.056	1.96153	11402.8	10692.4	10859	15266.1	8535.87	9279.64	10418.6	10936.6	10522.9	-	-	263	hmdb::Guanine; ENone; false; HMDB0000132	152.056	[M+H]+	791.215	779.96	600	110.03743:214 135.02908:589 139.98195:36 152.05965:107	Guanine	C5H5N5O	Organoheterocyclic compounds	Imidazopyrimidines	HMDB0000132	C00242	-
M152T70	152.07	1.1721	8572.19	6641.22	434.188	3405.06	3727.64	3659.12	1179.36	8182.26	936.289	-	-	20	massbank::Guanine; LC-ESI-ITFT; MS2; m/z	152.056	[M+H]+	698.027	776.498	800	43.03046:483 53.0136:109 55.02923:484 59.04845:36 65.01394:179 68.01403:107 80.0239:443 81.67845:74 82.04005:1001 83.02148:147 93.00835:288 107.03282:447 109.04819:480 110.03404:5787 117.22734:73 134.04741:515 134.60881:148 135.02859:11888 135.74173:75 141.55139:78 152.05562:3055	Guanine	C5H5N5O	Organoheterocyclic compounds	Imidazopyrimidines	HMDB0000132	C00242	-
M152T147	152.143	2.44717	847.447	939.453	1058.16	4799.6	5432.37	5356.42	7038.86	7249.25	5996.26	-	-	5346	hmdb::Amantadine; ENone; false; HMDB0015051	152.143	[M+H]+	452.553	781.981	500	82.06833:72 95.07365:36 110.03123:107 122.09648:107 124.11146:179 135.02875:107 136.11398:107 137.11591:143 152.05751:73 152.13414:218 152.14459:590	Amantadine	C10H17N	Organic nitrogen compounds	Organonitrogen compounds	HMDB0015051	C06818	-
M153T96	153.04	1.60605	3454.68	2426.85	2591.64	1353.31	1205.7	920.975	870.45	1023.56	765.356	-	[M+H-C4H8]+ 208.105	177	inhouse::Xanthine; false; [M+H]+	153.041	[M+H]+	522.99	637.91	750	55.02832:143 81.01626:109 82.04145:107 108.05515:73 110.03416:480 112.12979:73 136.01508:330 153.04466:107	Xanthine	C5H4N4O2	Organoheterocyclic compounds	Imidazopyrimidines	HMDB0000292	C00385	-
M153T234	153.054	3.90809	2828.42	2551.06	3175.4	2898.29	2144.31	2613.24	2118.24	1394.06	1660.03	-	-	6685	inhouse::2-Hydroxy-3-methoxybenzaldehyde; false; [M+H]+	153.054	[M+H]+	860.626	731.761	500	65.03697:403 91.06316:36 93.03314:215 95.09718:36 110.03283:72	2-Hydroxy-3-methoxybenzaldehyde	C8H8O3	Benzenoids	Benzene and substituted derivatives	NA	NA	-
M153T94	153.059	1.57432	808.544	559.734	733.105	4149.73	3108.04	2944.84	3212.1	3445.29	2401.29	[29][M+1]+	-	6879	inhouse::Xanthine; false; [M+H]+	153.041	[M+H]+	522.99	637.91	750	55.02832:143 81.01626:109 82.04145:107 108.05515:73 110.03416:480 112.12979:73 136.01508:330 153.04466:107	Xanthine	C5H4N4O2	Organoheterocyclic compounds	Imidazopyrimidines	HMDB0000292	C00385	-
M153T411	153.09	6.85697	14457.3	18591.1	13480.7	14534.1	11406.2	10626.1	17330.3	14136	10672.9	-	-	5442	hmdb::3-(4-Hydroxyphenyl)-1-propanol; E40; true; HMDB0032599	153.09	[M+H]+	754.092	466.002	448.276	43.01682:72 55.01694:72 65.03703:72 67.05459:143 77.03468:72 79.05447:179 81.06861:143 85.18593:36 91.0525:179 93.06732:107 95.08216:72 97.10327:36 105.05982:72 107.0917:36 109.06928:107 115.04998:72 119.35197:36	3-(4-Hydroxyphenyl)-1-propanol	C9H12O2	Benzenoids	Benzene and substituted derivatives	HMDB0032599	null	-
M155T231	155.106	3.85227	47843	49419.5	48472	48659.4	43688.6	43097.2	44770.6	44504.4	41195.2	[32][M]+	-	1516	inhouse::Methyl 2-octynoate; false; [M+H]+	155.106	[M+H]+	786.483	388.301	421.053	41.67052:12 55.05247:36 55.05666:48 57.07413:12 65.03807:24 67.05333:84 71.04749:36 77.04325:24 81.06977:48 91.05642:36 95.08617:24	Methyl 2-octynoate	C9H14O2	Lipids and lipid-like molecules	Fatty Acyls	HMDB0031302	NA	-
M156T51	156.076	0.846525	2723.03	4795.14	5266.03	15658.4	14003.3	14799.4	24313.2	23825.7	22489	-	-	3742	massbank::Histidine; LC-ESI-QTOF; MS2; CE	156.076	[M+H]+	907.813	907.372	571.429	56.04843:107 66.03525:36 81.04464:215 82.05083:287 83.06065:709 83.74935:73 86.06033:73 93.03619:37 93.04845:518 95.05344:110 110.07024:1435	Histidine	C6H9N3O2	Organic acids and derivatives	Carboxylic acids and derivatives	HMDB0000177	C00135	-
M159T174	159.091	2.89967	1355.6	1280	799.344	18689.3	13198.9	13277.8	29473.1	30307.2	26437.7	-	-	16	inhouse::1,8-Diaminonaphthalene; false; [M+H]+	159.092	[M+H]+	349.566	866.011	1000	51.02275:36 65.03475:72 68.05395:36 89.03971:107 91.05247:107 105.06413:72 106.06819:74 115.04993:781 116.05031:221 117.05808:798 129.06885:73 130.06709:746 131.06918:112 132.07999:920 138.12343:36 142.05464:110 142.06642:405 143.0714:144 158.07886:107 159.0961:215	1,8-Diaminonaphthalene	C10H10N2	Benzenoids	Naphthalenes	NA	NA	-
M161T331	161.059	5.52252	620.906	727.753	597.406	4235.64	4325.71	3027.46	3077.27	3123.63	2932.8	-	-	3011	hmdb::6-Methylcoumarin; E10; true; HMDB0032394	161.059	[M+H]+	261.943	750	1000	74.93822:36 87.04669:72 118.03929:107 146.03214:72 161.06471:107	6-Methylcoumarin	C10H8O2	Phenylpropanoids and polyketides	Coumarins and derivatives	HMDB0032394	null	-
M161T397	161.095	6.61945	3073.99	2892.27	3374.07	5543.49	4327.58	4489.57	4553.67	4433.16	3639.5	-	-	35	hmdb::D-Alanyl-D-alanine; ENone; false; HMDB0003459	161.095	[M+H]+	101.141	845.562	1000	77.03845:90 90.04604:18 93.06737:36 102.04926:36 105.06855:161 107.04936:36 115.05608:36 117.06429:36 118.71259:18 121.06134:179 127.05535:54 128.06816:36 131.04181:36 131.04666:107 133.06546:36 133.09967:72 141.07516:18 145.05637:90 146.07355:161 149.22232:18 161.09749:90	D-Alanyl-D-alanine	C6H12N2O3	Organic acids and derivatives	Carboxylic acids and derivatives	HMDB0003459	C00993	-
M163T59	163.06	0.975625	68297.5	63006.9	63834.5	54049.9	58278.1	56738.7	45778.3	46033.6	46825.7	[38][M]+	[M+H]+ 162.047	85	hmdb::3-Hydroxyadipic acid; E40; true; HMDB0000345	163.06	[M+H]+	533.319	753.492	933.333	27.0258:12 39.02302:96 41.03497:24 41.0395:119 43.01688:215 45.03415:194 49.65017:12 53.03964:72 55.01804:239 57.02946:48 57.03373:269 57.07106:48 61.02709:131 69.03374:840 71.01309:143 73.02766:179 81.03047:143 83.01027:36 85.02959:598 97.02671:179 99.04578:72 101.02319:215 107.37974:12 109.02645:48 115.04233:36 127.03611:72	3-Hydroxyadipic acid	C6H10O5	Organic acids and derivatives	Hydroxy acids and derivatives	HMDB0000345	null	-
M165T100	165.054	1.66464	1622.96	1812.5	1637.61	52513.6	39254.3	45339.3	31302.5	30948.4	26935	-	-	1073	massbank::2-Coumaric acid; LC-ESI-QTOF; MS2; CE	165.054	[M+H]+	707.656	455.656	600	43.01842:36 65.04014:144 77.0331:73 77.03806:437 91.05751:330 95.0501:566 96.69418:38 108.95827:39 111.70093:36 119.04932:215 121.06085:36 123.04224:290	2-Coumaric acid	C9H8O3	Phenylpropanoids and polyketides	Cinnamic acids and derivatives	HMDB0002641	C01772	-
M165T71	165.054	1.18174	1965.28	1624.74	1432.68	35054.1	37784.7	25221.8	17341.2	21168.5	18365.8	-	[M+H-NH3]+ 181.069	20	inhouse::3-Hydroxycinnamic acid; false; [M+H]+	165.054	[M+H]+	240.133	876.121	1000	69.00293:72 74.50951:36 77.03809:652 83.05112:36 91.05754:252 95.04738:328 107.04017:37 113.96003:37 119.04472:251 121.96533:36 123.0407:179 124.04371:107	3-Hydroxycinnamic acid	C9H8O3	Phenylpropanoids and polyketides	Cinnamic acids and derivatives	HMDB0001713	C12621	-
M165T179	165.138	2.98091	5227.62	5203.94	6419.21	10562.9	13274.6	12851.4	16607.6	14998	13121.7	-	[M+3H-CH2]3+ 506.393	49	hmdb::2,3-Diethyl-5,6-dimethylpyrazine; E10; true; HMDB0039980	165.138	[M+H]+	437.446	738.811	1000	55.05464:72 68.05274:36 79.05691:72 80.05956:36 82.06718:287 82.75948:36 108.07733:179 109.08092:147 110.09654:1176 122.08411:72 124.10528:36 134.09673:73 136.11244:554 137.10939:107 148.11311:111 165.13719:2022	2,3-Diethyl-5,6-dimethylpyrazine	C10H16N2	Organoheterocyclic compounds	Diazines	HMDB0039980	null	-
M166T154	166.086	2.57317	42718.6	33452.7	38857.9	225735	211171	194855	178468	182278	161490	[40][M]+	[M+K+HCOOH]+ 81.1175 [M+Na+HCOOH]+ 97.0915 [M+H+HCOOH]+ 119.073	53	massbank::Phenylalanine; LC-ESI-QTOF; MS2; CE	166.086	[M+H]+	857.886	850.476	916.667	42.03421:487 43.01867:107 46.03083:72 50.01598:181 51.02374:372 53.04062:107 65.03815:358 74.02421:118 76.80181:479 77.03714:14033 77.36844:84 78.03817:72 78.56802:80 79.05319:6640 79.85631:73 80.04951:475 82.3938:74 89.03703:91 91.05381:7654 92.05102:188 93.06865:9647 93.64993:109 93.96999:73 94.06174:287 96.7737:74 99.21451:73 101.0388:75 102.04488:880 102.73079:294 102.7494:378 103.05453:64940…	Phenylalanine	C9H11NO2	Organic acids and derivatives	Carboxylic acids and derivatives	HMDB0000159	C00079	-
M167T369	167.07	6.15738	9889.69	8424.59	7754.38	8234.54	9181.75	9213.54	10212.1	9092.56	9095.96	[43][M]+	-	4072	inhouse::Ethyl 4-hydroxybenzoate; false; [M+H]+	167.069	[M+H]+	970.762	795.808	454.546	65.03809:107 77.0383:179 93.03178:72 95.04761:217 121.02849:250	Ethyl 4-hydroxybenzoate	C9H10O3	Benzenoids	Benzene and substituted derivatives	HMDB0032573	NA	-
M167T163	167.07	2.72134	1445.25	727.998	1615.53	10396.7	6758.04	8906.83	9072.36	7151.72	7786.5	-	-	9276	inhouse::Paeonol; false; [M+H]+	167.07	[M+H]+	189.821	985.731	1000	39.96171:18 51.02252:36 65.0379:54 66.04742:54 67.05431:36 77.03437:90 77.03809:108 78.04536:287 79.05415:54 81.03777:18 92.02359:36 94.04085:54 105.02901:36 106.04018:72 107.05328:18 121.02974:36 122.03545:161 123.04377:399 134.0343:54 151.0368:161 152.04337:36 167.07159:179	Paeonol	C9H10O3	Organic oxygen compounds	Organooxygen compounds	NA	NA	-
M167T154	167.089	2.57144	3419.96	4764.36	4653.33	26768.3	24643.7	21265.7	21331.9	20296.2	17210.9	[40][M+1]+	-	53	inhouse::Paeonol; false; [M+H]+	167.07	[M+H]+	189.821	985.731	1000	39.96171:18 51.02252:36 65.0379:54 66.04742:54 67.05431:36 77.03437:90 77.03809:108 78.04536:287 79.05415:54 81.03777:18 92.02359:36 94.04085:54 105.02901:36 106.04018:72 107.05328:18 121.02974:36 122.03545:161 123.04377:399 134.0343:54 151.0368:161 152.04337:36 167.07159:179	Paeonol	C9H10O3	Organic oxygen compounds	Organooxygen compounds	NA	NA	-
M170T70	170.081	1.17233	1910.11	2441.11	2043.75	24276.4	26155.1	22810.5	7164.24	10276.5	9114.24	[45][M]+	-	20	inhouse::Pyridoxine; false; [M+H]+	170.081	[M+H]+	759.315	915.653	1000	55.05144:72 60.00202:36 69.07002:181 70.06651:73 77.03709:556 79.04687:75 79.05566:443 80.04819:251 81.05582:469 94.06033:179 96.08029:215 97.06423:73 101.49352:73 104.05615:73 106.06525:634 107.04925:72 123.06455:179 124.07552:496 133.58226:101 133.6492:130 134.0593:8546 137.51335:73 141.11365:74 150.05661:116 152.05959:273 152.07178:1897 153.19536:74 170.09947:150 170.15289:1082	Pyridoxine	C8H11NO3	Organoheterocyclic compounds	Pyridines and derivatives	HMDB0000239	C00314	-
M170T96	170.08	1.60595	2757.31	2463.07	2156.88	20789.5	21819.1	22390.7	9105.1	8431.06	5058.5	[46][M]+	[M+Na]+ 147.087	177	inhouse::Pyridoxine; false; [M+H]+	170.081	[M+H]+	782.532	921.006	1000	56.05031:36 65.03809:143 67.05682:74 76.80173:73 77.0383:857 78.03559:108 79.05311:479 80.05068:357 81.05579:214 91.04159:71 94.063:179 96.07607:108 96.07884:470 105.06401:73 106.06371:367 123.06287:107 123.06757:179 124.0754:721 128.95483:75 133.64742:253 134.06078:8301 137.04825:107 138.73807:74 141.40553:36 150.05817:188 152.07158:2232 156.30107:36 170.0845:145 170.15082:560	Pyridoxine	C8H11NO3	Organoheterocyclic compounds	Pyridines and derivatives	HMDB0000239	C00314	-
M170T412	170.117	6.86204	37518	44047.1	34273.2	33789.5	26404.4	48856.1	46570.6	34179.1	56214.7	[48][M]+	-	5471	hmdb::3-(4-Hydroxyphenyl)-1-propanol; E40; true; HMDB0032599	170.117	[M+NH4]+	679.977	581.747	517.241	41.03584:143 55.0159:72 55.05257:143 57.03689:107 58.06535:36 65.03929:72 67.05341:215 69.07008:143 77.04208:221 79.05443:557 79.61669:73 81.06983:216 83.08228:72 91.05511:251 92.04962:180 93.05771:301 93.06588:302 105.07274:107 107.05213:72 107.08574:179 109.06326:107 111.07971:72 115.0559:72 125.09528:72 128.06317:36 135.08142:107 170.0753:72	3-(4-Hydroxyphenyl)-1-propanol	C9H12O2	Benzenoids	Benzene and substituted derivatives	HMDB0032599	null	-
M170T98	170.153	1.62561	6355.98	4234.97	3833.51	6097.17	5893.33	7036.62	4452.8	2709.19	2333.91	-	-	41	inhouse::Lupinine; false; [M+H]+	170.153	[M+H]+	708.198	825.756	1000	39.02727:7 44.04908:25 55.05241:18 56.05339:11 67.05439:25 68.04793:7 69.06872:25 69.93404:11 70.06519:32 77.03445:11 77.03816:18 79.05297:29 81.06836:36 83.08595:11 84.08137:32 91.05356:7 93.05476:29 93.07111:18 94.06558:11 96.08144:50 96.95828:25 98.0949:18 106.06352:7 110.09634:25 122.09326:11 124.07832:18 124.11136:32 134.06053:90 137.12074:7 152.06956:32 152.14272:57 169.60934:11 170.09892:2…	Lupinine	C10H19NO	-	-	NA	C10773	-
M170T121	170.153	2.02452	5333.2	5116.42	4899.23	8770.43	7943.71	5978.65	2047.57	2173.97	1984.67	-	-	3001	inhouse::Lupinine; false; [M+H]+	170.154	[M+H]+	859.655	859.06	545.455	70.06438:21 79.05591:21 84.08052:14 87.94395:21 92.05125:21 93.05934:36 96.08334:14 98.09821:21 122.09547:7 124.10572:21 134.05634:21 136.11128:29 137.11484:14 152.14001:72 170.15138:193	Lupinine	C10H19NO	-	-	NA	C10773	-
M170T71	170.154	1.17615	5520.26	4238.68	4861.3	7261.24	8064.41	5307.12	3393.32	2689.76	3474.86	-	[M+Na]+ 147.163 [M+H]+ 169.145	20	inhouse::Lupinine; false; [M+H]+	170.154	[M+H]+	574.077	687.231	500	66.03252:36 69.00061:107 77.03688:72 79.05293:107 84.08392:107 93.0602:72 96.08143:107 109.10285:72 124.07207:216 125.06821:73 134.04915:148 134.06059:483 137.12245:38 152.0714:179 170.15431:1481	Lupinine	C10H19NO	-	-	NA	C10773	-
M172T231	172.133	3.85275	99735.5	103725	96918.4	87429.8	75149.6	83178.2	87829.6	81385.5	74254.9	[50][M]+	-	1518	hmdb::Gabapentin; ENone; false; HMDB0005015	172.132	[M+H]+	638.701	804.775	950	38.01683:36 39.023:179 41.03858:302 41.83033:36 43.05392:255 44.01364:143 55.01596:150 55.05368:904 57.07109:331 59.04773:277 65.0371:505 67.04888:333 67.0535:4167 67.52151:73 69.069:324 71.04886:107 72.04269:72 77.03848:179 79.05581:358 80.06225:146 81.0687:630 83.08629:330 85.06484:107 89.94292:143 91.05394:475 93.06878:251 95.08363:585 107.07865:72 109.10036:1647 109.96349:36 111.08143:189 135…	Gabapentin	C9H17NO2	Organic acids and derivatives	Carboxylic acids and derivatives	HMDB0005015	null	-
M172T415	172.132	6.91087	162003	217774	167659	181372	112110	113780	208010	159502	142657	[51][M]+	[M+Na+NH3]+ 132.122 [M+Na]+ 149.154	5880	hmdb::Gabapentin; ENone; false; HMDB0005015	172.132	[M+H]+	716.129	715.282	900	38.01248:36 39.02389:143 39.0283:74 41.03948:694 43.01871:184 43.05392:575 45.03508:143 53.03859:107 55.05364:2546 56.05252:73 57.03371:329 57.06998:259 59.04877:354 65.03135:72 65.03704:573 66.84892:207 67.0546:11292 69.03255:109 69.07128:515 70.06422:143 71.04997:358 74.0619:36 77.04211:220 79.05572:670 80.05962:78 81.0686:1988 83.08489:799 84.0842:107 85.06343:287 86.06274:74 91.04572:38 91.05…	Gabapentin	C9H17NO2	Organic acids and derivatives	Carboxylic acids and derivatives	HMDB0005015	null	-
M172T344	172.169	5.73334	4520.38	4487.19	5902.54	8932.43	8290.86	7055.68	6152.28	6623.21	6024.59	[52][M]+	-	7762	hmdb::2-Isopropyl-5-methyl-2-hexenal; E40; true; HMDB0037161	172.169	[M+NH4]+	421.854	795.113	800	41.04025:107 43.05286:143 45.03305:72 55.05351:72 57.06771:143 65.03691:36 67.05563:358 69.07115:36 71.08675:72 81.06975:72 88.07344:143 95.08752:107 102.09042:72 109.10155:107 172.16281:72	2-Isopropyl-5-methyl-2-hexenal	C10H18O	Organooxygen compounds	Carbonyl compounds	HMDB0037161	null	-
M175T277	175.039	4.61431	6560.23	6739.78	6629.66	18244.1	14535.4	16791.4	23087.3	23273.5	20788.6	-	-	7129	inhouse::4-Hydroxynaphthalene-1,2-dione; false; [M+H]+	175.039	[M+H]+	467.498	856.483	666.667	63.02416:36 68.99465:24 77.0343:24 89.03799:143 91.05074:72 115.05103:12 117.03323:60 119.04159:24 119.05083:96 123.66489:12 146.03375:12 147.04407:60 175.04283:289	4-Hydroxynaphthalene-1,2-dione	C10H6O3	Benzenoids	Naphthalenes	HMDB0030773	C10368	-
M175T325	175.039	5.41335	12205.3	10089.5	9056.47	16259.2	15552.1	14688.9	29814.1	26035.3	29886.7	[56][M]+	[M+H]+ 174.036	17	inhouse::4-Hydroxynaphthalene-1,2-dione; false; [M+H]+	175.039	[M+H]+	507.245	915.15	1000	69.00187:72 89.0355:143 91.0563:179 95.08328:72 105.06533:72 117.03184:72 119.04944:143 147.04247:143 175.03729:287	4-Hydroxynaphthalene-1,2-dione	C10H6O3	Benzenoids	Naphthalenes	HMDB0030773	C10368	-
M175T63	175.09	1.04341	1827.16	1446.91	1544.25	33964.9	36309.5	30726.3	30955	870.922	29959.7	-	-	28	inhouse::N-.alpha.-Acetyl-L-ornithine; false; [M+H]+	175.109	[M+H]+	557.256	749.633	1000	43.01381:72 43.01751:107 60.05434:179 68.05016:72 70.06393:9638 70.46285:72 70.88906:107 71.06872:72 72.08306:179 98.05291:72 98.0585:144 112.07442:749 114.09125:107 115.08595:144 116.06976:401 130.09575:109	N-.alpha.-Acetyl-L-ornithine	C7H14N2O3	Organic acids and derivatives	Carboxylic acids and derivatives	HMDB0003357	C00437	-
M175T50_2	175.118	0.834758	9847.29	9770.63	10313.8	89086.5	92675	91268.3	229324	231772	227119	[57][M]+	-	3756	inhouse::N-.alpha.-Acetyl-L-ornithine; false; [M+H]+	175.109	[M+H]+	557.256	749.633	1000	43.01381:72 43.01751:107 60.05434:179 68.05016:72 70.06393:9638 70.46285:72 70.88906:107 71.06872:72 72.08306:179 98.05291:72 98.0585:144 112.07442:749 114.09125:107 115.08595:144 116.06976:401 130.09575:109	N-.alpha.-Acetyl-L-ornithine	C7H14N2O3	Organic acids and derivatives	Carboxylic acids and derivatives	HMDB0003357	C00437	-
M177T65	177.039	1.08082	8935.34	7870.31	7715.16	4629.02	3804.19	3292.86	5454.1	6151.89	4442.31	-	[M+2H-C2H4]2+ 380.107	44	inhouse::Vitamin C; false; [M+H]+	177.039	[M+H]+	576.766	667.275	500	57.03452:72 68.99708:36 71.0116:215 81.04032:36 85.02535:143 95.01157:179 97.02914:72 111.01094:72 136.06108:72	Vitamin C	C6H8O6	Organoheterocyclic compounds	Dihydrofurans	HMDB0000044	C00072	-
M179T218	179.033	3.63386	34177.9	41345	39278.3	29309.8	27875.6	28274.7	5311.45	6255.16	4650.9	[58][M]+	-	4157	hmdb::Aesculetin; ENone; false; HMDB0030819	179.033	[M+H]+	786.302	948.649	1000	38.01513:7 39.02657:7 45.04176:7 51.01978:50 51.02382:79 53.03555:14 53.03863:36 53.79103:7 55.0191:36 57.07001:7 58.99347:14 61.57663:7 65.04049:50 66.04774:36 67.05347:115 68.99035:14 68.99739:72 76.02168:50 77.03718:1173 77.82751:14 79.05323:21 81.03429:36 89.03439:14 91.05247:21 93.03323:14 94.04256:64 95.05046:115 104.02448:29 104.70109:15 105.03371:820 105.06844:16 109.02496:36 116.0168:14 …	Aesculetin	C9H6O4	Phenylpropanoids and polyketides	Coumarins and derivatives	HMDB0030819	C09263	-
M179T143	179.033	2.388	18734.8	17698.6	19171.9	11641.9	11160.2	11379.3	1270.02	1492.35	1279.59	-	-	5288	massbank::Daphnetin; LC-ESI-QTOF; MS2; CE	179.033	[M+H]+	886.295	870.186	714.286	77.03808:215 95.0859:36 105.02754:107 123.04375:143 133.02904:107 179.03365:215	Daphnetin	C9H6O4	-	-	NA	NA	-
M179T259	179.07	4.31392	1591.33	2800.99	2070.5	6368.79	6005.29	6957.26	1492.2	2705.93	2641.09	-	-	7890	massbank::Coniferyl aldehyde; LC-ESI-QTOF; MS2; CE	179.069	[M+H]+	827.689	757.995	928.571	55.01581:72 65.03692:107 77.03825:72 79.05055:72 90.03776:73 90.04446:109 91.05366:370 94.03829:36 103.05148:72 105.06973:179 107.052:72 118.0347:72 118.04544:217 119.04641:444 133.06674:107 135.04189:72 136.05304:287 146.0322:179 147.04424:287 161.05583:107 161.063:107	Coniferyl aldehyde	C10H10O3	-	-	METPA0314	C02666	-
M180T56	180.086	0.929575	15305.3	13810	14422.6	7791.86	7100.54	9971.75	9714.16	9617.29	11043.1	-	-	9540	hmdb::3-Hydroxyadipic acid; E40; true; HMDB0000345	180.086	[M+NH4]+	772.635	425.099	466.667	55.01684:107 57.03358:143 67.04984:36 69.03477:215 73.02872:72 85.02814:287 97.02797:107 101.02163:143 127.03441:72	3-Hydroxyadipic acid	C6H10O5	Organic acids and derivatives	Hydroxy acids and derivatives	HMDB0000345	null	-
M180T109	180.101	1.82269	577.225	477.392	612.977	1708.56	1587.73	1456.24	1646.62	1848.15	968.773	-	-	9761	inhouse::.alpha.-Methyl-DL-phenylalanine; false; [M+H]+	180.101	[M+H]+	555.623	785.907	500	41.04034:36 83.04758:36 106.58516:36 146.05981:72 180.09784:179	.alpha.-Methyl-DL-phenylalanine	C10H13NO2	Organic acids and derivatives	Carboxylic acids and derivatives	NA	NA	-
M182T100	182.081	1.66275	4948.43	4945.31	4586.88	153705	125328	120005	83602.2	87268.8	78948.6	[59][M]+	-	1075	massbank::Tyrosine; LC-ESI-QTOF; MS2; CE	182.081	[M+H]+	984.978	987.307	1000	37.00545:7 39.02181:25 41.03735:11 42.03211:14 43.01839:54 43.04155:14 50.01269:11 51.01941:7 51.02345:29 53.03825:7 55.01873:11 57.0323:7 61.00686:14 62.01475:11 64.83867:11 65.03896:368 66.04276:7 67.05309:50 67.93715:7 68.99699:18 69.0275:7 71.0508:7 73.00797:4 75.0223:14 76.80022:14 77.03802:1630 78.04654:11 79.05157:57 80.04535:11 81.06822:64 89.03799:14 90.77066:72 90.99145:20 91.05343:1231…	Tyrosine	C9H11NO3	Organic acids and derivatives	Carboxylic acids and derivatives	HMDB0000158	C00082	-
M182T71	182.081	1.18067	4134.92	4283.73	4564.31	102532	110768	106000	58787.9	63240.3	62653.8	[60][M]+	[M+H]+ 181.069	20	massbank::Tyrosine; LC-ESI-QTOF; MS2; CE	182.081	[M+H]+	972.025	978.527	937.5	43.0186:72 50.01691:72 51.02266:72 53.04054:73 58.02762:36 65.03696:482 67.05104:74 67.05567:111 76.03635:79 77.03832:2295 79.0544:112 83.88484:37 90.7737:205 91.05377:18352 91.27895:81 93.06997:251 94.04527:72 94.756:85 95.04904:5351 102.04486:72 103.0502:288 107.04925:970 108.07449:145 109.05593:74 109.06625:400 117.05348:107 117.05959:182 118.05638:110 118.06712:621 118.68018:161 119.04815:962…	Tyrosine	C9H11NO3	Organic acids and derivatives	Carboxylic acids and derivatives	HMDB0000158	C00082	-
M182T397	182.153	6.6146	1624.22	3963.52	2347.26	2712.14	2912.08	1738.59	3635.45	2593.58	2033.31	-	-	35	hmdb::4-Hexyl-2,5-dimethyloxazole; E40; true; HMDB0037890	182.154	[M+H]+	599.687	475.147	483.871	37.00738:7 41.03757:21 44.0126:7 55.0504:14 55.05669:57 57.06775:14 57.88249:7 67.05335:50 69.06649:14 69.07353:29 70.07241:14 72.07967:7 77.04822:7 79.05186:36 81.06978:72 83.08867:21 86.06134:7 91.05508:21 93.07265:21 95.08204:21 105.06548:14 105.07416:21 119.08504:14 121.09843:21 123.11459:14 147.11461:7 158.95708:7 166.98259:36 182.01688:14	4-Hexyl-2,5-dimethyloxazole	C11H19NO	Organoheterocyclic compounds	Azoles	HMDB0037890	null	-
M183T238	183.064	3.97326	3664.16	3489.45	3387.26	10378.9	10231.9	8914.21	9699.63	9036.59	8881.7	-	-	32	massbank::Syringaldehyde; LC-ESI-QTOF; MS2; CE	183.064	[M+H]+	701.896	798.225	692.308	55.93523:36 65.03932:143 67.05691:148 77.03342:149 77.03838:788 80.03433:73 95.04903:511 97.96928:364 98.9853:72 100.9323:109 105.03365:511 109.02343:37 123.03938:179 125.02576:179 140.0452:179	Syringaldehyde	C9H10O4	Phenylpropanoids and polyketides	Flavonoids	NA	NA	-
M183T362	183.08	6.02534	15137.6	22508.2	19425.1	37614.4	15398.9	14620	13031	14771.5	23066.7	-	-	4060	inhouse::Benzophenone; false; [M+H]+	183.079	[M+H]+	736.929	843.122	666.667	51.02059:36 56.94184:74 77.03939:1134 78.65042:72 95.08458:72 97.96623:72 98.97802:74 99.9484:76 105.02615:152 105.03484:1311 107.084:74	Benzophenone	C13H10O	Benzenoids	Benzene and substituted derivatives	HMDB0032049	C06354	-
M184T59_2	184.049	0.979475	1948.67	1439.54	1426.54	3000.86	778.82	274.74	1912.13	2757.56	1622.88	-	-	85	massbank::Phosphocholine; LC-ESI-QTOF; MS2; CE	184.07	[M]+	741.622	864.175	1000	45.03111:143 56.05129:72 71.07125:143 80.97059:72 86.09538:475 89.00761:74 98.98385:363 100.90388:36 106.0361:74 124.99108:74 124.99582:629 184.05945:37 184.07094:143	Phosphocholine	C5H15NO4P	Organic nitrogen compounds	Organonitrogen compounds	HMDB0001565	C00588	-
M184T53	184.072	0.880408	1850.41	1769.14	1817.72	10343.7	8068.79	8491.06	9005.85	9659.28	8149	-	-	2895	massbank::Phosphocholine; LC-ESI-QTOF; MS2; CE	184.07	[M]+	741.622	864.175	1000	45.03111:143 56.05129:72 71.07125:143 80.97059:72 86.09538:475 89.00761:74 98.98385:363 100.90388:36 106.0361:74 124.99108:74 124.99582:629 184.05945:37 184.07094:143	Phosphocholine	C5H15NO4P	Organic nitrogen compounds	Organonitrogen compounds	HMDB0001565	C00588	-
M186T318	186.222	5.29271	4256.46	4266.67	4766.79	4964.99	5392.13	3636.91	3595.32	3330.44	2802.58	-	-	6555	hmdb::(+/-)-N,N-Dimethyl menthyl succinamide; E40; true; HMDB0032236	186.222	[M+NH4]+	941.194	731.453	555.556	41.03708:36 43.05423:119 55.05606:12 57.06923:72 67.05492:24	(+/-)-N,N-Dimethyl menthyl succinamide	C12H24	Hydrocarbons	Unsaturated hydrocarbons	HMDB0032236	null	-
M189T248	189.112	4.13443	2635.51	2502.65	2424.53	661.2	834.195	1035.28	649.269	818.022	621.052	-	-	65	hmdb::2,4-Dimethylpimelic acid; E40; true; HMDB0059760	189.112	[M+H]+	682.945	701.914	523.81	41.0386:72 55.05471:1145 65.03934:36 67.05463:179 67.07082:72 69.07013:251 73.06508:36 79.05448:322 81.06862:251 83.05016:107 83.08492:401 85.06084:73 88.95579:36 93.07956:74 97.10046:743 101.06151:37 105.48866:36 107.08579:430 109.10757:36 119.08665:36 125.09534:251	2,4-Dimethylpimelic acid	C9H16O4	Lipids and lipid-like molecules	Fatty Acyls	HMDB0059760	null	-
M189T133	189.123	2.22169	4176.55	2035.2	1533.88	2257.13	2142.26	1899.46	6065.75	5861.1	4752.27	-	-	967	inhouse::Ile-Gly; false; [M+H]+	189.124	[M+H]+	492.484	665.77	666.667	41.04021:24 44.04906:60 69.07224:84 79.05549:12 86.09526:275 88.95153:24 95.49681:12 117.05778:12 165.96013:12	Ile-Gly	C8H16N2O3	Organic acids and derivatives	Carboxylic acids and derivatives	HMDB0028907	NA	-
M189T164	189.123	2.72682	2371.4	2239.74	927.385	4279.33	5929.24	6145.26	14605.9	15107.6	16077.6	-	-	7357	inhouse::Glycyl-L-norleucine; false; [M+H]+	189.124	[M+H]+	592.291	709.406	750	44.04533:54 44.05095:143 57.991:18 64.96972:72 69.06879:36 71.76943:18 77.03826:54 80.96169:18 85.82957:78 86.09668:3250 86.69392:21 91.05235:54 91.77335:18 95.05585:18 107.04331:36 107.04916:197 108.96148:72 125.09843:18 132.0945:107 132.10423:269 142.96828:54 143.11691:54 149.07207:18	Glycyl-L-norleucine	C8H16N2O3	Organic acids and derivatives	Carboxylic acids and derivatives	NA	NA	-
M189T70	189.123	1.17209	2950	2769.46	4499.19	15893.5	16070.9	16589.5	14830.3	19834.9	19694.4	-	-	20	inhouse::Val-Ala; false; [M+H]+	189.123	[M+H]+	570.218	693.546	666.667	39.03001:36 44.05481:36 54.88502:74 55.05568:413 56.04824:111 57.05606:72 70.06299:150 72.08211:2243 72.29688:76 84.07767:41 84.08025:107 143.09323:72	Val-Ala	C8H16N2O3	Organic acids and derivatives	Carboxylic acids and derivatives	HMDB0029120	NA	-
M189T105	189.123	1.74725	1033.94	1158.99	1113.16	5527.61	3271.4	2273.56	5370.14	6415.7	9851.67	-	-	9440	inhouse::Ala-Val; false; [M+H]+	189.122	[M+H]+	635.263	736.533	500	44.05003:255 55.05245:107 72.08205:251 91.05643:36 118.0855:215	Ala-Val	C8H16N2O3	null	null	HMDB0028700	NA	-
M189T52	189.134	0.869425	1484.21	1232.97	1543.35	6512.16	6032.87	6664.32	9011.61	8941.27	6676.96	-	-	2930	massbank::Propamocarb; LC-ESI-ITFT; MS2; CE	189.159	[M+H]+	691.167	669.851	1000	41.04031:179 44.04729:72 45.05587:179 56.04929:481 57.06672:72 58.06209:108 60.07537:154 60.08084:1378 63.34214:73 65.04154:74 67.05339:1132 69.06654:186 74.02054:144 84.08028:18528 84.9358:73 85.01912:73 85.0634:362 86.09677:108 102.09052:72 112.07771:108 119.08974:36 128.14156:111 130.08318:1530 131.56113:78 133.09955:73 144.13245:483 189.15799:251	Propamocarb	C9H20N2O2	-	-	NA	NA	-
M189T49	189.159	0.813342	11974.4	12254.7	13247.3	92986.4	90276.5	91228.8	62168.4	61842	61926.1	[70][M]+	[M+H]+ 188.152	101	massbank::Propamocarb; LC-ESI-ITFT; MS2; CE	189.159	[M+H]+	691.167	669.851	1000	41.04031:179 44.04729:72 45.05587:179 56.04929:481 57.06672:72 58.06209:108 60.07537:154 60.08084:1378 63.34214:73 65.04154:74 67.05339:1132 69.06654:186 74.02054:144 84.08028:18528 84.9358:73 85.01912:73 85.0634:362 86.09677:108 102.09052:72 112.07771:108 119.08974:36 128.14156:111 130.08318:1530 131.56113:78 133.09955:73 144.13245:483 189.15799:251	Propamocarb	C9H20N2O2	-	-	NA	NA	-
M190T484	190.097	8.07497	13837.5	13913.2	8491.45	11147.3	9376.92	13077	11976.4	11111	13175.6	[71][M]+	-	4269	inhouse::(S)-N-Nitrosoanatabine; false; [M+H]+	190.097	[M+H]+	741.937	404.907	428.571	65.0416:72 94.06583:72 102.03201:74 106.06669:790 107.06091:72 108.0583:107 122.08261:179 131.0513:72 147.08205:72 149.07028:439 154.57562:36 173.08119:115 174.071:77 190.0912:1719 190.09705:3378	(S)-N-Nitrosoanatabine	C10H11N3O	-	-	NA	C19478	-
M191T74	191.039	1.23257	3728.86	3076.38	3469.65	14225.4	15741.6	18882.1	7444.19	10079.6	14115.2	[72][M]2+	-	6542	hmdb::2-Hydroxy-2-(2-oxopropyl)butanedioic acid; E40; true; HMDB0059927	191.054	[M+H]+	689.869	501.087	437.5	55.01889:107 59.01495:73 59.04967:295 71.01406:143 84.02182:72 85.03064:107 87.04261:215 99.00616:72 111.04524:107 113.0288:36 115.04203:325 155.03569:72	2-Hydroxy-2-(2-oxopropyl)butanedioic acid	C7H10O6	Organic acids and derivatives	Keto acids and derivatives	HMDB0059927	null	-
M191T62	191.055	1.02741	162110	144507	151687	16211.7	14174.5	14933.8	4139.15	251864	191217	-	-	28	hmdb::2-Hydroxy-2-(2-oxopropyl)butanedioic acid; E40; true; HMDB0059927	191.054	[M+H]+	689.869	501.087	437.5	55.01889:107 59.01495:73 59.04967:295 71.01406:143 84.02182:72 85.03064:107 87.04261:215 99.00616:72 111.04524:107 113.0288:36 115.04203:325 155.03569:72	2-Hydroxy-2-(2-oxopropyl)butanedioic acid	C7H10O6	Organic acids and derivatives	Keto acids and derivatives	HMDB0059927	null	-
M191T217	191.106	3.62427	3898.29	3588.48	3226.08	4473.78	4231.65	3857.41	3174.65	779.296	612.51	-	-	4161	hmdb::Propyl cinnamate; E20; true; HMDB0037700	191.106	[M+H]+	639.385	604.249	444.445	91.05403:107 103.05474:36 116.06723:36 131.08553:72 148.0722:72 191.12094:72	Propyl cinnamate	C12H14O2	Phenylpropanoids and polyketides	Cinnamic acids and derivatives	HMDB0037700	C06360	-
M191T100_2	191.117	1.66122	313166	314408	294376	1.35736e+06	1.24179e+06	1.23937e+06	922167	894164	821033	[73][M]+	[M+H]+ 190.108	18	inhouse::Cytisine; false; [M+H]+	191.118	[M+H]+	702.904	821.384	1000	42.03422:143 43.9134:90 44.0492:8931 51.02274:54 53.0365:54 55.01903:54 65.04043:72 67.03838:72 67.05573:54 70.06538:448 77.03837:233 78.03316:107 79.05193:215 80.04949:251 81.03043:54 82.06339:730 89.03968:36 91.05379:161 92.04558:90 93.0659:107 94.06445:125 96.0457:107 101.03735:54 103.0502:126 103.05307:306 104.05327:269 105.05685:179 105.06698:125 106.0638:404 107.04632:36 107.08285:54 108.04…	Cytisine	C11H14N2O	-	-	NA	C10763	-
M191T71_2	191.117	1.17748	189436	192686	177518	1.04973e+06	1.09821e+06	882314	608648	685133	673472	[74][M]+	[M+H-COCH2]+ 232.134	20	inhouse::Cytisine; false; [M+H]+	191.118	[M+H]+	716.146	799.78	1000	39.81298:36 42.03517:146 43.92186:101 44.04924:6408 59.01403:72 59.05092:107 67.03839:143 68.05045:107 70.06421:365 74.01813:36 77.03465:107 78.03067:72 79.05444:179 80.04823:501 80.10889:75 82.0621:527 91.05108:107 92.04962:143 94.06169:179 96.04153:72 99.04854:73 103.0559:404 104.05179:295 105.05537:257 106.06084:258 108.04507:215 109.05145:72 110.05806:179 115.05286:143 117.06104:143 118.06397…	Cytisine	C11H14N2O	-	-	NA	C10763	-
M193T70_1	193.034	1.17082	31039.7	23949.8	23201.3	6314.19	6933.03	5863.5	7635.16	5834.14	4070.16	-	[M+2H]2+ 384.044	20	hmdb::Citric acid; ENone; false; HMDB0000094	193.034	[M+H]+	418.213	720.744	500	39.02288:36 41.00409:112 43.01767:1265 55.01894:179 61.03025:143 67.01862:112 68.99723:6217 70.05818:72 76.39877:36 79.05182:74 85.02553:110 87.00715:1031 97.03074:37 104.05747:88 111.00819:5704 115.00281:284 120.07022:36 124.80791:75 129.01735:1404 131.02536:73 135.06001:80 138.11993:75 139.00429:2166 149.08058:72 150.0858:72 157.01158:107 193.12701:107	Citric acid	C6H8O7	Organic acids and derivatives	Carboxylic acids and derivatives	HMDB0000094	C00158	-
M193T96	193.034	1.59337	20994.8	19640.7	16411.5	8233.23	7056.72	8691.87	5553.37	4459.76	4298.44	[75][M]+	[M+H]+ 192.025	177	hmdb::Citric acid; ENone; false; HMDB0000094	193.034	[M+H]+	362.062	688.06	500	43.01686:115 55.01804:11 57.07107:4 61.03041:11 67.10323:7 68.99623:457 70.9584:7 73.01321:7 81.06994:7 84.95934:7 87.00868:61 91.05255:7 93.07146:7 96.04167:7 98.09808:7 100.93246:11 105.06712:7 109.06197:7 109.10031:7 110.99805:18 111.00846:381 115.00308:36 118.09027:7 119.08527:7 123.08348:21 129.01926:75 132.09311:14 135.02586:7 138.94801:11 139.00461:154 150.11729:11 151.12599:7 152.05273:21…	Citric acid	C6H8O7	Organic acids and derivatives	Carboxylic acids and derivatives	HMDB0000094	C00158	-
M193T182	193.085	3.03133	772.235	598.415	589.438	3969.16	4036.48	4999.31	1777.49	1543.27	1684.42	-	-	8092	hmdb::Myristicin; ENone; false; HMDB0035873	193.086	[M+H]+	884.001	670.515	450	77.03947:107 79.0543:143 89.03954:72 103.05435:107 105.06393:179 115.05276:179 118.04086:72 131.04958:107 133.06189:287 148.06668:36	Myristicin	C11H12O3	Organoheterocyclic compounds	Benzodioxoles	HMDB0035873	C10480	-
M193T326	193.158	5.43075	14344.7	12525.9	12418.9	13295.4	13714.2	15130.9	15261	9291.36	12988.5	-	-	3626	hmdb::Pseudoionone; E40; true; HMDB0032498	193.158	[M+H]+	684.139	488.287	620.69	55.05342:14 67.04858:14 67.05437:50 71.04974:14 77.03691:21 79.05548:43 81.0709:43 83.08594:14 85.45177:7 91.05357:43 93.07112:50 95.0805:50 95.41403:7 105.06964:29 105.99085:7 107.08553:29 107.96562:7 109.09846:21 111.08249:14 113.00331:7 119.08949:50 121.10291:21 133.10252:29 135.11241:14 136.08759:7 139.01083:7 149.13391:21 165.11713:7 175.14946:21 193.1524:14	Pseudoionone	C13H20O	Lipids and lipid-like molecules	Prenol lipids	HMDB0032498	null	-
M194T415	194.115	6.91028	32537.1	54690.9	67819	53696.8	41760.4	61112.3	69072.5	67314.1	46125.7	-	-	5973	inhouse::2-Methoxymethcathinone; false; [M+H]+	194.115	[M+H]+	555.427	480.084	500	97.06684:36 135.0517:108 176.08139:72	2-Methoxymethcathinone	C11H15NO2	-	-	NA	NA	-
M194T144	194.117	2.40362	11048.2	10304.8	10510	9061.92	9643.95	6970.11	5750.36	6942.82	6584.55	-	-	5349	inhouse::1,3-Benzodioxole-4-ethanamine, N,.alpha.-dimethyl-; false; [M+H]+	194.118	[M+H]+	628.534	374.9	571.429	58.06647:72 105.03088:36 107.04787:215 123.04581:36 124.95332:73 135.04221:289 194.11574:72	1,3-Benzodioxole-4-ethanamine, N,.alpha.-dimethyl-	C11H15NO2	-	-	NA	NA	-
M194T105	194.117	1.75235	4471.49	4011.61	4049.06	4219.61	3472.19	3619.61	3591.18	3843.93	3617.97	-	-	9442	inhouse::1,3-Benzodioxole-4-ethanamine, N,.alpha.-dimethyl-; false; [M+H]+	194.117	[M+H]+	698.984	342.032	428.571	58.06633:72 83.02296:36 107.0476:287 121.05478:37 135.04842:587 194.11523:73	1,3-Benzodioxole-4-ethanamine, N,.alpha.-dimethyl-	C11H15NO2	-	-	NA	NA	-
M195T370	195.101	6.15856	30417.7	26876.6	25949.2	29136.3	27288.8	28950.5	34399.7	31094	32661.8	[80][M]+	-	4055	inhouse::Butyl 4-hydroxybenzoate; false; [M+H]+	195.101	[M+H]+	709.01	889.554	1000	43.01769:36 50.01493:36 57.07309:36 65.03809:215 67.05336:143 72.25484:37 77.02964:58 77.03708:1759 77.82243:21 91.05106:36 92.97869:36 93.03453:453 94.00826:41 94.75598:78 95.04901:7157 95.57982:36 95.65853:36 95.97371:36 96.06089:36 96.28386:36 96.66947:36 100.1012:36 111.04697:39 121.02699:2676 123.08016:233 132.07668:18 139.03772:197 148.58798:38 149.05658:1014 150.05826:38 151.95676:37 165.0…	Butyl 4-hydroxybenzoate	C11H14O3	Benzenoids	Benzene and substituted derivatives	HMDB0032575	NA	-
M195T319	195.138	5.31126	10701.8	9902.96	11921.7	28939.2	25051.3	26782	20114.3	21384.9	10334	-	-	921	inhouse::Sedanolide; false; [M+H]+	195.137	[M+H]+	754.897	787.887	733.333	45.25418:36 55.0546:107 67.05106:107 69.07003:72 77.03585:107 79.05063:179 79.0544:287 81.06726:215 83.04751:72 84.3174:36 91.05645:143 93.06996:179 95.0862:143 105.06696:72 107.08282:107 117.06872:72	Sedanolide	C12H18O2	Organoheterocyclic compounds	Lactones	HMDB0034450	NA	-
M195T304	195.137	5.064	13972	12787.7	11719.5	29515.7	27418.8	25064.3	21996.3	21269	23672	[81][M]+	-	81	inhouse::Sedanolide; false; [M+H]+	195.138	[M+H]+	654.269	845.696	866.667	53.04176:36 55.05373:179 65.04282:72 67.05237:293 69.07018:107 71.05005:36 79.05328:466 81.03688:107 81.0674:325 83.08754:72 91.04848:107 91.05387:179 93.07143:215 95.08355:215 97.06293:72 105.06849:107 107.08291:107 117.06419:72 121.10319:36 131.08371:36 133.0979:107 135.1176:72 149.14107:72	Sedanolide	C12H18O2	Organoheterocyclic compounds	Lactones	HMDB0034450	NA	-
M195T357	195.138	5.95759	12783.2	10179.8	10908	38336.4	32796.4	36518.3	27822.7	23780.5	23921.7	-	-	3163	inhouse::Sedanolide; false; [M+H]+	195.137	[M+H]+	656.257	419.289	416.667	65.03945:36 67.05473:143 79.05459:107 83.04899:72 91.05259:179 95.04782:72 119.08215:36	Sedanolide	C12H18O2	Organoheterocyclic compounds	Lactones	HMDB0034450	NA	-
M197T210	197.08	3.50543	1445.7	1440.24	1579.17	10610.6	6760.86	6354.67	15494.1	7116.48	5818.89	-	-	1809	inhouse::Ethyl 2,4-dihydroxy-6-methylbenzoate; false; [M+H]+	197.081	[M+H]+	588.746	700.124	444.445	73.02642:72 73.02883:72 77.03838:72 91.05383:72 95.04634:72 108.02023:72 115.05299:36 122.03124:36 123.04267:251 129.07051:36 139.07446:36 149.06532:74 151.03912:558 154.07936:37	Ethyl 2,4-dihydroxy-6-methylbenzoate	C10H12O4	Benzenoids	Benzene and substituted derivatives	NA	NA	-
M198T69	198.076	1.14216	963.7	1130.77	1244.69	3771.59	3111.74	3369.2	652.817	864.039	597	-	-	5720	hmdb::DL-Dopa; ENone; false; HMDB0000609	198.076	[M+H]+	729.091	901.946	437.5	77.03934:72 81.03779:72 89.04074:72 93.03703:143 104.04292:36 106.06643:143 107.04751:322 111.04525:72 134.06061:107 134.07697:73 135.0451:327 139.03746:252 148.07518:107 152.06969:287 181.07291:36 198.18372:72	DL-Dopa	C9H11NO4	Organic acids and derivatives	Carboxylic acids and derivatives	HMDB0000609	C00355	-
M198T461	198.185	7.68073	71191	72336.9	61037.1	20211.9	38988.7	77294.3	25699.9	52291.2	12792.3	-	-	5043	hmdb::2-trans-6-cis-Dodecadienal; E40; true; HMDB0032531	198.185	[M+NH4]+	538.255	567.201	560	41.03671:71 43.05479:107 55.05358:182 57.06885:143 67.05569:71 69.06887:179 79.05691:71 81.0698:107 83.08869:250 86.06005:107 91.04835:71 93.06857:107 95.08343:71 97.10176:107 107.08864:71 111.08266:71 152.07507:71 156.17751:71 198.1898:179	2-trans-6-cis-Dodecadienal	C12H20O	Organic oxygen compounds	Organooxygen compounds	HMDB0032531	null	-
M199T428	199.169	7.13253	17398.9	18386.7	30708.6	46091.9	18821.8	21778.2	18745.4	16678	16024.6	-	-	1225	hmdb::2-Octenyl butyrate; E20; true; HMDB0038081	199.168	[M+H]+	615.411	586.504	642.857	40.0261:36 41.03754:143 43.05193:72 53.03743:36 55.05246:179 67.05216:73 69.06998:680 71.04628:107 111.1154:287 158.14801:72 199.18521:72	2-Octenyl butyrate	C12H22O2	Lipids and lipid-like molecules	Fatty Acyls	HMDB0038081	null	-
M200T286	200.164	4.76247	12373.8	12468.5	11838	11403.8	12615.1	12474.9	10697.8	10835.5	11609.1	-	-	7996	inhouse::10-Undecynoic acid; false; [M+NH4]+	200.165	[M+NH4]+	726.871	813.656	875	55.05574:71 67.04996:107 67.05459:250 69.06892:143 79.05193:143 81.06985:322 81.08002:71 91.05512:109 95.08346:438 97.06283:73 105.06984:71 119.08813:36 137.12926:36	10-Undecynoic acid	C11H18O2	Organic acids and derivatives	-	NA	NA	-
M200T435	200.164	7.25549	19678.7	19120.6	14955.7	20221.5	16361.8	15844.5	11119	10580.5	7691.3	[82][M]+	-	7178	inhouse::10-Undecynoic acid; false; [M+NH4]+	200.164	[M+NH4]+	657.609	851.492	1000	41.03761:143 55.05568:107 65.04041:107 67.05339:322 69.07005:322 79.05692:146 81.06982:625 85.05947:37 91.05511:72 93.06315:73 95.08758:511 105.0684:72 121.09691:72	10-Undecynoic acid	C11H18O2	Organic acids and derivatives	-	NA	NA	-
M203T407	203.07	6.78309	196808	204876	161654	1318.64	858.174	1778.12	4451.67	4237.2	583.338	[85][M]+	[M+H-H20]+ 220.074 [M+H-C2H4]+ 230.094	3	hmdb::Setarin; E10; true; HMDB0038115	203.07	[M+H]+	120.542	862.376	1000	43.05285:107 65.04027:107 69.06873:36 77.03941:215 78.04669:72 79.05173:143 81.0671:215 91.05491:328 93.03434:72 95.01578:107 97.00836:72 103.05138:107 104.06454:144 105.03488:326 105.06817:107 107.04752:72 109.06598:143 111.74429:36 115.05566:179 117.03636:72 119.08327:179 121.02361:72 127.06285:182 128.06131:397 129.0685:300 131.01385:143 131.04457:72 132.05852:251 133.02588:526 133.10245:74 13…	Setarin	C12H10O3	Phenylpropanoids and polyketides	Coumarins and derivatives	HMDB0038115	null	-
M203T397	203.106	6.62362	4941.26	4798.1	5653.53	6620.97	6506.58	6201.53	5888	5979.71	5386.44	[86][M]+	-	35	hmdb::Serylproline; E10; true; HMDB0029047	203.106	[M+H]+	286.807	816.832	625	41.03582:36 67.05225:36 91.05512:72 95.99172:36 105.06986:215 107.04922:72 119.08662:72 121.06117:107 129.06717:72 133.0946:107 139.07767:36 142.07811:107 145.06976:72 146.06822:107 157.0683:107 161.09904:143 167.08298:72 170.0735:72 174.06177:107 175.0768:107 185.04346:143 186.05145:72 189.93752:36 203.06445:143	Serylproline	C8H14N2O4	Organic acids and derivatives	Carboxylic acids and derivatives	HMDB0029047	null	-
M203T126	203.139	2.09837	2717.84	1846.6	1940.65	6155.38	8019.71	5922.72	13928.5	11835.3	24485	-	-	256	inhouse::Ile-Ala; false; [M+H]+	203.138	[M+H]+	674.2	877.769	1000	39.02634:4 41.03838:32 44.04997:86 53.93899:4 55.05447:7 57.05482:11 58.06515:11 67.05552:7 69.06869:279 71.04973:7 77.03938:7 83.05503:7 84.95901:11 86.09654:1077 86.80164:7 91.05354:7 93.06974:11 95.0846:14 98.96119:14 99.96538:14 103.05711:7 105.06672:29 109.10284:7 114.94965:11 119.08328:21 127.97345:7 130.05548:11 130.06354:47 133.09596:11 139.03575:7 143.08453:7 145.1069:7 147.11777:18 156.…	Ile-Ala	C9H18N2O3	Organic acids and derivatives	Carboxylic acids and derivatives	HMDB0028900	NA	-
M203T164	203.139	2.73617	4133.05	2596.06	3642.57	6637.83	6106.09	4649.83	16518.5	13250.1	11499.8	-	-	7358	inhouse::L-Alanyl-L-norleucine; false; [M+H]+	203.139	[M+H]+	645.461	875.321	1000	43.01918:36 43.05439:74 44.04972:665 45.45828:18 79.05394:37 86.0858:57 86.09759:966 98.96796:18 118.07578:18 130.06975:18 132.10214:269	L-Alanyl-L-norleucine	C9H18N2O3	Organic acids and derivatives	Carboxylic acids and derivatives	NA	NA	-
M203T56	203.15	0.936258	6993.91	5590.76	6507.78	15839	14276.5	12843.4	10640.9	10090.6	8882.72	[87][M]+	-	5131	inhouse::NG,NG-Dimethyl-L-arginine; false; [M+H]+	203.15	[M+H]+	862.417	934.573	800	46.06411:179 57.04193:74 70.06509:1257 71.05798:402 72.07705:74 88.08782:215 115.07838:72 116.06976:399 119.08482:73 128.06773:36 158.13179:215 203.14882:143	NG,NG-Dimethyl-L-arginine	C8H18N4O2	Organic acids and derivatives	Carboxylic acids and derivatives	HMDB0001539	C03626	-
M204T68	204.122	1.1314	2747.82	3392.1	2867.98	3314.32	512.262	2733.06	877.467	663.995	554.883	-	-	5702	inhouse::Acetyl-DL-carnitine; false; [M+H]+	204.123	[M+H]+	752.079	831.747	750	57.06759:36 60.07846:72 82.06442:74 85.02669:748 106.9993:36 145.0491:72	Acetyl-DL-carnitine	C9H17NO4	Lipids and lipid-like molecules	Fatty Acyls	HMDB0000201	NA	-
M205T405	205.086	6.75811	112409	114295	109438	153847	131613	140549	146627	165284	136569	[88][M]+	-	64	hmdb::(??)-threo-Anethole glycol; E40; true; HMDB0032607	205.086	[M+Na]+	626.822	420.255	566.667	41.03828:215 43.01841:72 55.05013:181 57.07174:143 65.03891:108 67.05418:468 69.07085:405 71.08524:36 77.03668:251 79.05524:252 81.06937:1016 83.08568:74 87.04101:179 88.0187:36 91.05327:215 93.03676:184 93.07082:758 95.08431:1010 97.09847:107 101.87032:36 105.07362:215 107.08662:746 108.45737:75 109.10103:818 111.70213:36 121.031:182 121.10092:668 123.1171:216 131.02313:73 135.11028:144 135.1168…	(??)-threo-Anethole glycol	-	Unknown	Unknown	-	-	-
M205T174	205.097	2.8974	21559	22073	20631.2	747993	665824	672861	1.57541e+06	1.58956e+06	1.4588e+06	[89][M]+	[M+H+NH3]+ 187.066	16	massbank::Tryptophan; LC-ESI-QTOF; MS2; CE	205.097	[M+H]+	934.722	925.087	954.545	43.90406:36 46.02893:220 51.02073:37 51.38451:36 55.05256:179 58.06643:107 62.01396:143 63.02785:113 65.03474:191 65.03587:460 66.03391:74 67.05457:179 69.06655:148 70.58408:76 73.94402:84 74.02298:3197 75.02386:107 76.03394:73 77.0396:1110 77.53496:75 79.05317:179 81.06983:287 87.04281:72 89.03967:962 90.04591:680 90.77639:131 90.90426:128 91.05377:15619 92.9651:73 93.06043:184 93.06589:291 93.4…	Tryptophan	C11H12N2O2	Organoheterocyclic compounds	Indoles and derivatives	HMDB0000929	C00078	-
M205T59	205.118	0.984825	6275.91	6274.04	9218.46	22668.3	18655.1	21408.8	21151.8	20302.2	18728.2	[90][M]+	[M+H-CO2]+ 248.095	85	inhouse::Psilocin; false; [M+H]+	205.133	[M+H]+	892.051	853.137	1000	41.03679:73 42.03611:521 43.0419:220 43.39561:72 55.05369:107 56.05045:107 57.89231:291 58.06543:36012 58.54529:107 60.04484:143 67.0512:179 69.07018:215 72.08105:143 78.03454:143 79.05582:179 81.03692:145 81.07252:252 82.06736:143 84.08043:72 87.0456:143 91.05259:179 93.07014:361 95.08501:627 96.08047:147 104.04768:107 106.06543:107 107.08887:255 108.08347:1206 109.1033:287 110.05829:109 110.093…	Psilocin	C12H16N2O	Organoheterocyclic compounds	Indoles and derivatives	HMDB0042000	C08312	-
M205T71	205.133	1.17748	121504	120219	108768	366798	404011	339282	318774	330446	341241	[91][M]+	[M+H-CO]+ 232.134	20	inhouse::Psilocin; false; [M+H]+	205.133	[M+H]+	892.051	853.137	1000	41.03679:73 42.03611:521 43.0419:220 43.39561:72 55.05369:107 56.05045:107 57.89231:291 58.06543:36012 58.54529:107 60.04484:143 67.0512:179 69.07018:215 72.08105:143 78.03454:143 79.05582:179 81.03692:145 81.07252:252 82.06736:143 84.08043:72 87.0456:143 91.05259:179 93.07014:361 95.08501:627 96.08047:147 104.04768:107 106.06543:107 107.08887:255 108.08347:1206 109.1033:287 110.05829:109 110.093…	Psilocin	C12H16N2O	Organoheterocyclic compounds	Indoles and derivatives	HMDB0042000	C08312	-
M205T97	205.133	1.62173	155009	108124	113264	381108	373164	344437	363729	354284	270718	[92][M]+	[M+H]+ 204.12	41	inhouse::N-Methylcytisine; false; [M+H]+	205.133	[M+H]+	859.81	876.226	1000	41.03936:184 42.03413:608 43.03989:288 54.49643:72 55.05455:182 56.05132:146 57.88567:260 57.90071:180 58.06524:28103 58.31839:74 58.43924:72 58.52348:79 58.66509:107 59.10072:107 60.07966:72 67.05329:287 69.06995:215 77.03574:72 77.03947:251 79.05429:218 81.06843:398 82.06197:107 83.08472:107 84.08015:72 84.0918:36 91.05228:181 93.06982:476 94.06155:74 95.08744:360 96.08014:144 104.04877:107 105…	N-Methylcytisine	C12H16N2O	Organic acids and derivatives	Carboxylic acids and derivatives	NA	C10760	-
M205T160	205.133	2.65998	14710.2	14825	14266.6	48566.1	94643.5	43340.7	29891.6	34541.6	30984.6	-	-	441	inhouse::1-Benzoyl-4-piperidinamine; false; [M+H]+	205.132	[M+H]+	436.645	804.767	1000	43.02892:36 67.05805:72 78.04439:36 80.05201:36 81.06856:107 91.05511:107 93.06995:251 95.08206:107 105.06982:72 107.0784:107 109.1001:107 110.09507:72 121.10151:72 132.08307:72 135.09285:72 146.09541:143 149.10298:72 150.12212:143 162.08626:72 173.07924:36 177.13997:107 188.10062:72 198.65114:36 205.13216:1170	1-Benzoyl-4-piperidinamine	C12H16N2O	-	-	NA	NA	-
M207T198	207.138	3.30197	6818.07	6361.05	5925.06	20693.5	18182.7	21914.8	46899.4	52822.4	48567.1	[95][M]+	-	29	massbank::Ibuprofen; LC-ESI-ITFT; MS2; CE	207.138	[M+H]+	232.11	964.963	1000	45.03399:72 62.01268:36 67.05438:322 77.03814:107 80.05557:36 88.28413:36 91.05621:143 93.07379:256 95.08456:790 97.03194:36 105.06231:37 105.07244:179 107.08543:179 115.0586:36 117.06989:72 119.08472:215 121.09966:179 123.08135:143 123.12052:107 147.11075:72 149.09401:179 161.1308:72	Ibuprofen	C13H18O2	Phenylpropanoids and polyketides	Phenylpropanoic acids	HMDB0001925	C01588	-
M207T332	207.138	5.52519	7577.77	6665.08	9363.53	8875.31	7319.32	6375.99	6624.87	5728.95	5369.52	[96][M]+	-	59	massbank::Ibuprofen; LC-ESI-ITFT; MS2; CE	207.138	[M+H]+	289.026	914.754	1000	43.05486:36 68.05868:36 73.06754:36 78.04698:36 91.05256:143 93.06874:179 95.08773:72 105.07001:72 119.08834:72 123.08191:72 145.09891:36 161.09572:72	Ibuprofen	C13H18O2	Phenylpropanoids and polyketides	Phenylpropanoic acids	HMDB0001925	C01588	-
M208T460	208.169	7.66257	33068.5	23771.8	18835	22940.3	19949.3	19602.5	7833.54	8315.25	6191.7	-	-	5045	hmdb::dehydro-beta-Ionone; E40; true; HMDB0059904	208.169	[M+NH4]+	495.114	488.332	517.241	55.05145:72 66.03384:72 67.05103:179 69.06767:72 75.02502:36 79.05186:215 81.06342:144 81.06723:439 83.08866:107 84.08022:143 91.04832:72 91.05103:179 93.06855:179 95.07927:143 100.07432:72 105.06836:72 107.08569:179 109.10157:72 111.0901:72 117.07018:143 121.10308:72 124.088:179 131.08362:322 137.09454:36 145.10884:36 147.11801:107 149.13237:179 166.09503:215 173.13698:179 191.13829:72 208.11641…	dehydro-beta-Ionone	C13H18O	Lipids and lipid-like molecules	Prenol lipids	HMDB0059904	null	-
M209T299	209.08	4.98868	1850.91	1836.62	1592.8	3883.2	4201.56	4427.93	2577.63	2555.1	2460.11	-	-	8185	inhouse::Ferulic acid methyl ester; false; [M+H]+	209.08	[M+H]+	907.492	899.976	687.5	63.02649:36 69.07217:36 84.07874:73 89.03941:517 91.06026:36 103.05422:143 106.03734:144 109.02319:73 117.03484:1235 134.03278:145 145.02698:1381 147.35599:76 149.06317:360 162.02861:72 167.07542:73 177.05156:368	Ferulic acid methyl ester	C11H12O4	-	-	NA	NA	-
M211T318	211.132	5.30168	11206.9	11037.3	14769.7	37200	56349.6	33446.2	24684.8	25024.1	20949.3	-	-	6552	hmdb::Jasmonic acid; E40; true; HMDB0032797	211.133	[M+H]+	779.566	483.427	464.286	43.05751:36 55.05245:179 65.03915:36 67.05326:143 69.03354:72 71.05097:72 79.05173:215 81.02896:179 81.06837:179 83.04734:179 91.05222:179 95.04468:107 95.08736:72 105.0696:107 107.09133:72 116.0606:36 129.06845:72 157.10152:72	Jasmonic acid	C12H18O3	Lipids and lipid-like molecules	Fatty Acyls	HMDB0032797	C08491	-
M211T226	211.133	3.77296	5036.67	4619.89	4173.9	14779	14190.6	13788.5	26381.5	26016.1	21714.4	-	-	8790	inhouse::(.+/-.)7-epi-Jasmonic acid; false; [M+H]+	211.132	[M+H]+	719.62	326.524	444.445	55.05436:179 67.0531:107 77.03804:72 79.05286:251 81.03392:287 83.04593:72 83.04722:368 91.04807:72 91.05076:179 95.04733:107 97.09869:72 105.07098:179 109.09982:72 112.04147:36 119.08475:107 121.10124:107 127.05962:36 131.08171:72 145.10515:36 147.13657:36 157.10336:72	(.+/-.)7-epi-Jasmonic acid	C12H18O3	Lipids and lipid-like molecules	Fatty Acyls	HMDB0032797	NA	-
M211T304	211.132	5.06453	2681.07	3040.53	3101.36	7719.87	6444.46	6345.04	8892.91	9154.46	8587.98	-	-	4506	inhouse::Jasmonic acid; false; [M+H]+	211.132	[M+H]+	912.038	756.621	485.714	39.0236:36 67.05427:107 69.06977:107 79.05161:179 80.06181:36 81.06824:215 83.04851:72 85.06308:72 91.05211:215 93.06965:143 105.06808:287 107.08104:72 109.0659:179 116.06056:36 121.10279:72 125.07127:73 133.10078:325 137.05788:72 147.11429:107 151.10805:251	Jasmonic acid	C12H18O3	Lipids and lipid-like molecules	Fatty Acyls	HMDB0032797	C08491	-
M211T334	211.133	5.57003	4614.72	3765.35	3551.98	17769.8	16929.5	15277.6	11916.7	12325.4	10856	-	-	5254	hmdb::Dihydro-3-(1-octenyl)-2,5-furandione; E40; true; HMDB0037816	211.132	[M+H]+	746.656	357.084	433.333	55.05492:72 67.05135:107 69.02808:72 69.06798:72 77.03613:72 79.05844:72 81.06881:215 85.88486:36 91.05267:107 93.07157:179 95.05064:143 97.06585:107 99.04315:36 105.06863:143 107.08597:179 133.10455:72 149.09634:72	Dihydro-3-(1-octenyl)-2,5-furandione	C12H18O3	Organoheterocyclic compounds	Oxolanes	HMDB0037816	null	-
M211T326	211.169	5.43075	19847.1	18504.8	18677.4	20626.4	17734	20309	19101.5	18775.5	21232.5	-	-	3627	hmdb::Methyl (2E,6Z)-dodecadienoate; E40; true; HMDB0031014	211.169	[M+H]+	536.014	680.452	777.778	41.0365:7 41.03741:14 43.01752:11 49.36074:4 55.05231:39 57.06969:11 65.03789:14 67.05315:54 69.06394:11 69.06864:43 71.04729:18 77.03933:14 79.05542:25 81.06829:64 83.08331:14 83.08846:21 85.06573:14 86.0703:4 91.05485:36 93.03292:11 93.07106:29 95.04463:7 95.08181:57 97.06535:18 97.09874:11 99.07639:7 105.03339:7 105.06669:36 107.08255:14 109.09987:47 111.04373:7 113.0573:7 119.0848:25 121.0997…	Methyl (2E,6Z)-dodecadienoate	C13H22O2	Lipids and lipid-like molecules	Fatty Acyls	HMDB0031014	null	-
M212T128	212.091	2.13635	318.013	288.681	279.155	1982.52	1305.2	1791.34	438.205	863.333	826.357	-	-	9678	hmdb::Monoethyl phthalate; ENone; false; HMDB0002120	212.093	[M+NH4]+	221.038	870.351	1000	58.075:4 65.04041:18 75.9539:4 77.04331:11 79.05317:14 88.95308:7 91.05244:25 93.03185:47 95.02152:7 100.9295:7 101.93363:7 103.05165:4 106.06236:21 107.05218:7 109.02055:7 116.05486:7 121.05968:36 123.04889:7 125.05746:57 131.96803:4 134.03966:11 134.05765:43 135.06676:7 137.05997:7 148.0755:7 149.05838:75 151.05989:7 152.90358:18 153.05554:61 166.08611:50 175.9207:7 180.90796:7 184.14185:4 212.…	Monoethyl phthalate	C10H10O4	Benzenoids	Benzene and substituted derivatives	HMDB0002120	null	-
M212T294	212.164	4.89551	13333.7	12768.7	12076.9	14744.3	12865	14829.5	12035.6	14179.7	13660.3	[105][M]+	[M+H]+ 211.157	62	inhouse::Sedanolide; false; [M+NH4]+	212.164	[M+NH4]+	509.149	773.884	866.667	55.05592:72 57.03283:72 65.04066:36 67.05481:322 69.0715:179 77.04111:143 79.05471:362 81.07012:470 83.08644:180 91.05679:181 93.07029:287 95.08241:179 97.10213:72 105.07021:107 107.08611:215 111.08158:72 117.07214:72 121.10197:143 131.08731:107 135.11798:72 144.09721:72 149.13287:107 159.11429:72	Sedanolide	C12H18O2	Organoheterocyclic compounds	Lactones	HMDB0034450	NA	-
M213T100	213.099	1.66403	5528.6	6171.08	4342.17	9775.77	7635.68	11700.2	11032	7401.81	6469.2	[107][M]+	-	1077	inhouse::Harmine; false; [M+H]+	213.099	[M+H]+	428.454	750	1000	70.06508:14 83.09099:7 84.96023:57 192.1174:7 195.11798:7 213.10231:57	Harmine	C13H12N2O	Alkaloids and derivatives	Harmala alkaloids	HMDB0030311	C06538	-
M213T484	213.113	8.06806	24837.5	22312	22937.9	19689.9	19965.5	21329.6	23224.9	19367.3	22366.5	[108][M]+	-	4284	inhouse::Rabenzazole; false; [M+H]+	213.113	[M+H]+	550.343	747.032	1000	84.96178:179 104.05031:72 107.05647:107 131.05611:143 172.08679:179 196.08997:215 197.09981:527 211.10754:145 213.10048:414 213.11697:1935	Rabenzazole	C12H12N4	-	-	NA	NA	-
M213T319	213.148	5.31062	10249.3	9163.64	9001.19	23782.1	20121.3	22637.7	18016.2	14699	14203.1	-	-	924	hmdb::Cucurbic acid; E40; true; HMDB0029388	213.148	[M+H]+	521.738	554.066	620.69	41.03859:143 55.02015:109 55.05473:291 57.03482:368 66.04431:73 67.05349:902 69.07016:398 71.05003:143 77.03845:215 79.05453:684 81.03307:256 81.06993:1190 83.04764:179 83.08367:107 85.05699:73 86.64153:36 91.05389:439 93.07145:862 95.04778:72 95.0822:287 97.06017:72 97.06573:287 105.06274:72 107.04497:73 107.08588:397 111.07986:143 117.06885:179 121.09705:107 123.11948:107 131.08382:143 133.0947…	Cucurbic acid	C12H20O3	Lipids and lipid-like molecules	Fatty Acyls	HMDB0029388	null	-
M214T308	214.18	5.1366	11123.8	11059.4	11024.2	13347	12098.9	11662.7	13123.2	15241.3	13665.2	[110][M]+	-	2717	inhouse::Dodeca-2(E),4(E)-dienoic acid; false; [M+NH4]+	214.179	[M+NH4]+	909.973	796.332	437.5	39.02303:36 43.0558:72 55.05052:72 57.07107:72 67.05462:251 69.07599:72 79.05573:73 81.06734:433 83.08105:72 91.0592:73 95.08488:588 97.06287:72 99.07529:73 109.10165:143 119.08511:107 135.12415:36 151.16394:36	Dodeca-2(E),4(E)-dienoic acid	C12H20O2	Lipids and lipid-like molecules	Fatty Acyls	NA	NA	-
M215T358	215.081	5.96992	2133.81	1733.59	1996.39	2538.32	2165.98	2072.66	2399.04	2226.45	2780.16	-	-	3589	inhouse::4-Nitrodiphenylamine; false; [M+H]+	215.082	[M+H]+	779.691	904.261	750	39.02172:12 43.01738:24 55.05949:12 77.04166:12 108.05494:12 123.3274:12 152.14787:12 167.06435:60 167.07347:155 168.07893:446 169.09108:60 170.49329:12 198.07817:277 213.12085:12 215.08389:48	4-Nitrodiphenylamine	C12H10N2O2	-	-	NA	NA	-
M215T149_2	215.139	2.49133	5858.43	5004.61	4275.14	6658.54	6596.86	4988.18	10787	11461.2	11484.3	-	-	9084	inhouse::Val-Pro; false; [M+H]+	215.138	[M+H]+	906.258	916.808	750	70.06525:215 72.08081:239 113.98732:12 116.06988:274	Val-Pro	C10H18N2O3	Organic acids and derivatives	Carboxylic acids and derivatives	HMDB0029135	NA	-
M217T148	217.155	2.47226	4338.8	4007.96	3606.11	17189.3	13529.8	13580.6	25177.8	28554.3	23418.7	[115][M]+	-	1971	inhouse::Val-Val; false; [M+H]+	217.155	[M+H]+	761.106	535.588	600	43.05484:73 43.06318:73 55.05571:333 57.05822:37 69.07124:154 72.08092:3383 73.10244:41 78.42159:36 97.02801:72 117.07474:36 118.08387:143	Val-Val	C10H20N2O3	Organic acids and derivatives	Carboxylic acids and derivatives	HMDB0029140	NA	-
M219T174	219.112	2.90172	34128.8	32131.6	32753.4	18178.8	15919.1	15831.4	14380.9	12879.9	12897.4	-	[M+2H-C6H8O6]2+ 612.261	16	inhouse::1-Methyl-3-nicotinoyl-2-piperidone; false; [M+H]+	219.112	[M+H]+	566.72	773.893	571.429	43.05307:73 44.04931:413 105.06986:72 116.0487:72 117.05799:107 120.08731:107 122.05918:179 132.08472:72 133.05219:72 133.10106:72 142.06288:72 146.05447:107 148.06328:78 148.07703:1650 150.08234:78 159.56825:73 160.07706:671 162.08626:258 174.09514:72 176.07211:73 191.10881:147 191.12053:218 201.10284:79 203.14873:117 219.11017:3711 219.17917:82	1-Methyl-3-nicotinoyl-2-piperidone	C12H14N2O2	-	-	NA	NA	-
M219T99	219.134	1.65698	1538.25	1419.25	2698.63	3603.21	3250.28	3395.87	8025.94	7187.78	5383.03	-	-	1085	inhouse::Thr-Val; false; [M+H]+	219.134	[M+H]+	739.991	423.18	416.667	56.05027:72 72.07723:107 72.124:73 74.06297:365 84.04522:72 133.09612:72 219.17516:72	Thr-Val	C9H18N2O4	Organic acids and derivatives	Carboxylic acids and derivatives	HMDB0029074	NA	-
M219T157	219.134	2.61078	4039	4257.12	2822.54	10098.1	6650.22	5182.01	20707.9	21894.3	18908.2	-	-	2128	inhouse::Ser-Ile; false; [M+H]+	219.134	[M+H]+	693.958	807.811	600	43.01969:18 60.04376:350 61.14303:19 72.08105:36 81.06996:36 86.09821:492 128.10973:36 132.1012:179 173.12422:107 175.12373:54 202.1521:36 203.14319:36 219.17973:143	Ser-Ile	C9H18N2O4	Organic acids and derivatives	Carboxylic acids and derivatives	HMDB0029042	NA	-
M219T67	219.133	1.12448	4683.44	4107.53	4487.71	4385.52	6759.8	8958.49	16967.3	16873.9	19768	-	[M+H-C2H4]+ 246.169	44	inhouse::Val-Thr; false; [M+H]+	219.133	[M+H]+	708.332	837.463	1000	44.05109:36 55.05572:215 56.05356:74 70.06658:75 72.08096:1580 74.05946:107 84.04406:72 95.089:36 117.08404:36 120.06573:107	Val-Thr	C9H18N2O4	Organic acids and derivatives	Carboxylic acids and derivatives	HMDB0029137	NA	-
M219T400	219.174	6.65997	16673.6	9141.27	24795.4	8864.15	12249.9	8380.35	13178.5	38236.6	6469.96	-	-	35	hmdb::Vulgarone A; E10; true; HMDB0036733	219.173	[M+H]+	459.15	706.416	1000	57.07103:107 81.0686:107 91.05651:36 119.08051:72 121.069:72 131.08049:72 133.1077:72 201.15927:36 203.14706:143 205.14868:36 219.17331:288	Vulgarone A	C15H22O	Lipids and lipid-like molecules	Prenol lipids	HMDB0036733	null	-
M220T162	220.117	2.69594	8291.99	7086.52	5806.35	8780.99	9406.08	8577.51	7818.02	6775.44	7070.38	-	-	5849	massbank::D-(+)-Pantothenic acid; LC-ESI-QTOF; MS2; CE	220.117	[M+H]+	570.664	643.641	916.667	43.01588:54 55.05672:18 67.05338:72 70.02988:72 72.04254:125 73.02637:54 85.06207:72 87.10208:18 90.05392:215 95.04488:36 95.05727:18 96.08164:18 98.02378:143 103.07309:72 113.05905:36 116.03195:36 124.07071:36 124.07228:90 142.0865:90 163.73021:18 177.12695:36 178.16406:18 184.10332:72 202.11165:36 205.1546:54 220.18831:36	D-(+)-Pantothenic acid	C9H17NO5	Organic acids and derivatives	Carboxylic acids and derivatives	NA	NA	-
M221T390	221.153	6.50465	5772.9	6333.09	5282.47	6159.54	5517.12	5818.23	8094.57	5692.4	5788.87	-	-	9642	hmdb::3,4-Dihydro-2,2,5,7,8-pentamethyl-2H-1-benzopyran-6-ol; E40; true; HMDB0040217	221.153	[M+H]+	580.085	513.23	500	41.04033:24 55.0536:12 57.07207:72 58.00616:12 69.06773:24 79.04941:24 79.05695:36 87.09158:12 91.05514:48 95.08485:48 97.06842:12 105.06554:84 107.08286:36 109.10165:72 115.05293:24 119.08358:48 121.0954:24 123.0849:24 133.09953:60 137.05992:48 137.09465:36 147.08044:36 153.08345:12 161.09016:36 162.10446:24 165.09021:24 206.15318:24 221.18918:24	3,4-Dihydro-2,2,5,7,8-pentamethyl-2H-1-benzopyran-6-ol	C14H20O2	Organoheterocyclic compounds	Benzopyrans	HMDB0040217	null	-
M223T405	223.096	6.75568	7872.07	9425.15	20159.5	9146.97	7877.31	21168.7	7124.81	7309.98	7751.61	-	[M+H-C4H8]+ 278.152	64	hmdb::Diethyl phthalic acid; ENone; false; HMDB0094660	223.096	[M+H]+	356.955	874.833	666.667	119.08978:72 121.03484:73 124.09127:73 137.10625:36 148.08064:73 149.02043:484 149.19804:38 191.00764:143 207.03209:251	Diethyl phthalic acid	C12H14O4	Benzenoids	Benzene and substituted derivatives	HMDB0094660	null	-
M223T173	223.107	2.88102	2593.43	2237.68	2038.87	5630.98	2904.07	5009.27	7438.71	8753.78	7804	-	-	9206	inhouse::Gly-Phe; false; [M+H]+	223.107	[M+H]+	636.275	824.058	800	65.03817:36 83.24588:36 93.07001:143 103.04594:72 103.0531:326 107.98644:75 112.72454:79 118.06561:80 120.08122:2522 131.05302:107 149.02216:72 166.08791:215 191.0018:107 207.03821:143	Gly-Phe	C11H14N2O3	Organic acids and derivatives	Carboxylic acids and derivatives	HMDB0028848	NA	-
M225T331	225.148	5.52351	1874.81	2047.18	1760.37	2315.21	2344.04	2439.33	2152.16	2274.99	2482.03	-	-	3025	inhouse::Methyl jasmonate; false; [M+H]+	225.149	[M+H]+	784.548	655.537	517.241	39.0221:36 53.03858:36 55.05258:107 67.05344:107 75.87888:36 77.03468:107 79.05446:358 81.06987:215 85.06343:72 85.07776:36 91.05516:215 93.06865:143 95.08488:107 105.06991:179 119.08976:72 123.08492:36 128.06165:36 131.08696:72 141.07167:36 145.11066:36 147.11812:143	Methyl jasmonate	C13H20O3	-	-	NA	NA	-
M225T199	225.148	3.32362	3472.76	3038.12	3358.98	13760.2	11345.9	11295.8	26649.3	30378.1	27226	[122][M]+	-	29	inhouse::Methyl jasmonate; false; [M+H]+	225.148	[M+H]+	534.541	562.189	551.724	45.03396:36 65.038:36 67.05442:322 69.06993:72 81.06969:72 85.06457:72 91.05634:72 93.07121:217 95.07783:74 95.08334:631 97.0641:107 105.06684:110 107.09294:72 109.09856:72 115.05126:72 118.07156:36 119.08343:143 121.09991:107 123.08162:215 133.09938:72 149.09784:143 161.12946:72 171.12852:36 209.03214:72	Methyl jasmonate	C13H20O3	-	-	NA	NA	-
M226T460	226.18	7.66872	111709	133140	96609.2	126051	109802	98478.4	52017.2	88949.7	31472.2	[127][M]+	[M+H+NH3]+ 208.147	91	hmdb::Eremopetasinorol; E40; true; HMDB0029668	226.18	[M+NH4]+	621.221	622.741	833.333	39.02308:179 41.03412:37 41.03955:184 43.01508:111 43.05306:184 44.01276:107 51.02485:36 55.02018:186 55.05475:1079 57.03271:181 57.07111:153 63.02009:36 65.03938:186 67.05465:3054 67.58185:76 69.06546:420 69.06898:1193 70.06545:110 71.04764:251 72.08221:181 77.03843:859 77.56239:78 79.0545:2027 80.06471:81 81.0699:5250 83.05017:581 83.08492:1097 83.88751:75 84.07776:181 85.06476:322 88.33089:78 …	Eremopetasinorol	C13H20O2	Organooxygen compounds	Alcohols and polyols	HMDB0029668	null	-
M226T300	226.18	4.99522	24182.2	25862.4	25678.7	26493.5	27684.2	28302.9	22404.7	21777.2	19068.3	[128][M]+	[M+H-H20]+ 243.184	175	hmdb::2,2,6,7-Tetramethylbicyclo[4.3.0]nona-1(9),4-diene-7,8-diol; E40; true; HMDB0036686	226.18	[M+NH4]+	515.09	527.149	535.714	43.05574:36 55.0578:72 57.07315:36 67.05457:54 69.0689:72 73.00468:18 78.04064:18 79.05694:72 81.06983:107 83.08486:143 93.06997:54 95.08621:89 97.06284:36 97.09901:54 105.06551:36 107.08137:72 109.10457:36 111.07823:72 114.08849:36 121.10001:36 124.11636:36 134.0919:18 138.125:54 156.18637:18 163.1525:36 180.16586:36 180.17155:107	2,2,6,7-Tetramethylbicyclo[4.3.0]nona-1(9),4-diene-7,8-diol	C13H20O2	Organic oxygen compounds	Organooxygen compounds	HMDB0036686	null	-
M227T217	227.127	3.61754	60507.4	49505	42785.3	40846.2	39772.3	38323.2	9845.1	12334.4	9376.62	[130][M]+	[M+H]+ 226.121	152	hmdb::3,4-Methylenesebacic acid; E40; true; HMDB0059729	227.127	[M+H]+	479.739	721.439	709.677	41.03681:107 43.01784:107 55.05372:143 65.04512:36 67.05471:215 69.07022:107 71.04771:251 73.84343:36 77.03853:215 79.05711:478 81.07129:184 83.0503:181 85.05968:259 85.0649:517 87.04037:73 91.05264:437 93.07019:519 95.05201:287 103.05759:73 105.06866:663 107.04655:215 107.08162:603 109.06206:107 109.54633:36 111.04427:179 117.06746:107 117.0751:143 119.08382:327 121.06302:435 121.09875:366 123.0…	3,4-Methylenesebacic acid	C12H18O4	Lipids and lipid-like molecules	Fatty Acyls	HMDB0059729	null	-
M228T66	228.097	1.09393	6296.24	6016.72	5805.93	1477.85	1870.92	2559.8	1573.6	1184.7	2120.61	-	[M+H+Na]2+ 432.184	44	hmdb::Deoxycytidine; E10; false; HMDB0000014	228.1	[M+H]+	590.331	719.236	666.667	41.0393:36 45.0349:36 68.02698:36 69.04762:107 73.02744:143 87.04265:179 92.06301:36 94.97867:73 95.02134:181 97.77773:73 99.04697:182 110.97242:83 111.6981:113 112.04911:4014 112.99285:72 115.0406:107 117.05326:107	Deoxycytidine	C9H13N3O4	Nucleosides, nucleotides, and analogues	Pyrimidine nucleosides	HMDB0000014	C00881	-
M228T466_2	228.196	7.76333	222328	250012	335887	259967	230381	238200	152030	134390	174397	[132][M]+	[M+Na+NH3]+ 188.19	22	hmdb::Methyl (2E,6Z)-dodecadienoate; E40; true; HMDB0031014	228.196	[M+NH4]+	559.922	579.039	888.889	39.0212:143 41.03582:187 41.03763:371 43.05481:251 51.02878:73 55.01902:81 55.05359:2123 57.03366:255 57.06993:256 65.03242:72 65.03926:308 67.05453:4702 67.82227:75 69.04423:76 69.0677:1244 70.06416:72 71.04872:179 71.08562:72 72.0809:107 77.03956:362 77.37086:73 79.05313:747 81.06979:4505 82.0723:82 83.08611:1786 85.06335:292 88.07878:146 91.05373:592 93.06992:827 95.08616:8385 95.53976:72 97.0…	Methyl (2E,6Z)-dodecadienoate	C13H22O2	Lipids and lipid-like molecules	Fatty Acyls	HMDB0031014	null	-
M228T326	228.196	5.43075	319959	306862	296180	299550	298343	294829	259793	245334	243898	[133][M]+	-	3628	hmdb::Methyl (2E,6Z)-dodecadienoate; E40; true; HMDB0031014	228.196	[M+NH4]+	584.146	616.426	888.889	38.0159:36 39.02294:143 41.03942:215 43.05385:291 55.01898:117 55.05355:2019 57.06882:291 65.03922:143 67.05333:3635 68.62238:156 69.06999:1260 70.06647:75 71.04628:143 71.08557:143 77.04322:148 79.05433:677 80.06328:83 81.071:3211 83.05:296 83.08604:1594 85.06458:290 85.10106:72 91.05365:362 92.05627:73 93.07121:644 94.78612:90 95.07645:95 95.08746:5968 97.06409:217 97.10027:634 99.08214:107 100…	Methyl (2E,6Z)-dodecadienoate	C13H22O2	Lipids and lipid-like molecules	Fatty Acyls	HMDB0031014	null	-
M228T411	228.232	6.84738	57262	49868.8	52253.6	79006.3	75415.1	83750.2	51835.5	45620.2	44272.4	[134][M]+	-	5437	inhouse::(Z,E)-Tetradeca-9,12-dienol; false; [M+NH4]+	228.232	[M+NH4]+	308.936	810.943	785.714	39.02547:36 41.03838:289 43.05001:74 43.05187:405 44.01437:72 55.05234:253 57.06865:291 58.06512:72 67.05083:397 67.06702:37 69.07332:215 71.08418:179 74.05914:251 75.17776:36 79.05537:107 81.0695:358 83.08324:179 85.10343:72 87.31804:73 88.07185:362 91.05341:107 95.08445:625 97.10001:181 102.08295:37 102.09008:328 107.08531:72 109.09822:179 116.11214:107 123.11725:72 130.12769:72 175.14706:72 18…	(Z,E)-Tetradeca-9,12-dienol	C14H26O	-	-	NA	NA	-
M229T71	229.154	1.18397	4483.15	3169.17	2738.19	32616.6	28741.5	22580.6	24415.1	25839.7	20529.8	-	-	20	hmdb::Isoleucylproline; E20; true; HMDB0011174	229.155	[M+H]+	732.153	292.847	454.546	58.0664:72 60.08851:147 70.05826:72 70.06417:594 96.07611:72 114.05227:107 114.05679:107 114.10053:36 124.06757:73 124.07542:145 138.01047:73 142.08481:859 148.6189:36 166.07864:36 185.06647:74 188.09883:36 211.10553:73 229.15015:746	Isoleucylproline	C11H20N2O3	Organic acids and derivatives	Carboxylic acids and derivatives	HMDB0011174	null	-
M229T172	229.154	2.8606	16378.3	15136.4	14627.9	26263.6	23376.4	22858.2	39780.5	41098.6	38766.2	-	-	8751	inhouse::Ile-Pro; false; [M+H]+	229.154	[M+H]+	773.076	858.628	1000	43.05482:72 69.0689:73 70.06419:665 82.05827:36 86.09022:258 86.09546:591 89.04366:36 115.05894:74 116.07153:713 144.07303:36	Ile-Pro	C11H20N2O3	Organic acids and derivatives	Carboxylic acids and derivatives	HMDB0011174	NA	-
M229T97	229.154	1.6198	3999.46	3268.31	5219.84	36634.8	37135.2	26013.9	24417.1	33492.4	26169.7	[136][M]+	-	41	hmdb::Isoleucylproline; E20; true; HMDB0011174	229.155	[M+H]+	750.883	264.095	454.546	58.06636:179 60.07862:107 68.04688:73 70.06532:903 96.083:143 114.05526:251 114.09296:179 116.07757:36 124.08012:146 128.84421:36 137.67387:36 142.08647:1493 150.07201:36 198.09637:36 228.40044:76 229.15659:1155	Isoleucylproline	C11H20N2O3	Organic acids and derivatives	Carboxylic acids and derivatives	HMDB0011174	null	-
M231T180	231.17	2.99847	9140.13	9210.85	7928.41	76912.5	41680	37524.2	68431.6	66368.8	100887	[141][M]+	-	49	inhouse::DL-Leu-DL-Val; false; [M+H]+	231.17	[M+H]+	876.152	903.316	714.286	44.05109:108 55.05047:111 55.05361:367 57.06035:36 69.07125:80 72.07973:2425 72.90697:77 85.82705:75 86.09677:1225 130.0654:36 132.1075:72	DL-Leu-DL-Val	C11H22N2O3	Organic acids and derivatives	Carboxylic acids and derivatives	NA	NA	-
M232T63	232.118	1.0501	1677.29	1244.37	1579.29	4669.55	4936.74	4627.93	1692.34	12000.1	8764.06	-	-	3882	inhouse::Val-Asn; false; [M+H]+	232.121	[M+H]+	496.355	810.774	833.333	55.05368:72 67.00842:36 69.07253:73 72.07985:553 74.02309:72 84.08043:180 85.64282:36 87.05482:179 98.97285:72 110.97875:72 113.01125:36 133.04926:72 133.06065:251 172.09464:107 209.04895:36	Val-Asn	C9H17N3O4	Organic acids and derivatives	Carboxylic acids and derivatives	HMDB0029122	NA	-
M233T66	233.113	1.09658	4641.59	4353.04	3890.69	4922.26	5463.77	5034.59	12123.6	10365.7	8967.75	[144][M]+	-	44	inhouse::Val-Asp; false; [M+H]+	233.113	[M+H]+	722.51	745.711	1000	55.0524:107 72.07598:113 72.08078:1136 81.04934:38	Val-Asp	C9H16N2O5	Organic acids and derivatives	Carboxylic acids and derivatives	HMDB0029123	NA	-
M233T103	233.149	1.72485	1255.43	1261.89	1137.46	3631.7	2996.95	4574.66	5989.75	7092.7	7122.34	-	-	8861	inhouse::Ile-Thr; false; [M+H]+	233.15	[M+H]+	586.01	722.582	1000	43.01857:36 69.06876:179 74.0593:110 83.03066:36 85.02809:74 86.09794:979 120.0686:72 153.0762:72	Ile-Thr	C10H20N2O4	Organic acids and derivatives	Carboxylic acids and derivatives	HMDB0028917	NA	-
M233T164	233.149	2.72682	5954.56	3332.01	4056.12	8624.03	6030.26	7638.64	22089.1	18326.7	20440.1	-	-	7369	inhouse::Thr-Leu; false; [M+H]+	233.149	[M+H]+	854.431	896.794	1000	44.05189:73 45.05198:18 56.04708:240 57.03249:74 58.06415:72 73.03837:37 74.05933:1715 81.06974:36 84.04264:161 86.05869:73 86.09668:763 101.0685:90 132.101:287 142.12019:54 169.13559:54 174.1084:18 187.14725:54	Thr-Leu	C10H20N2O4	Organic acids and derivatives	Carboxylic acids and derivatives	HMDB0029065	NA	-
M234T294	234.146	4.89532	9371.41	7004.42	7310.92	8063.35	7520.72	7617.83	9824.64	8963.55	10051.2	[145][M]+	[M+Na]+ 211.157	62	massbank::Metolachlor morpholinone; LC-ESI-ITFT; MS2; CE	234.146	[M+H]+	750	750	1000	234.14967:72	Metolachlor morpholinone	C14H19NO2	-	-	NA	NA	-
M235T393	235.169	6.55164	24282.3	28200.2	22180.5	31303.4	36135.6	30863.5	29418.2	33638.3	33987	[146][M]+	-	35	hmdb::Marasmene; E20; true; HMDB0036035	235.169	[M+H]+	642.525	511.05	535.714	38.01411:4 39.02201:25 41.03846:129 43.05381:11 51.99462:4 55.05352:11 57.06986:888 57.59488:7 67.05333:7 69.06999:11 71.08557:14 73.06857:4 77.0358:18 79.0556:29 81.06848:18 83.08865:7 87.05723:4 91.0564:25 93.07126:36 95.04897:29 98.09366:7 105.06689:14 107.04623:21 109.10155:14 117.20161:4 119.0881:14 121.0984:11 123.04406:115 125.00365:7 129.06711:7 133.10268:11 135.04364:11 135.07974:14 145.…	Marasmene	C15H22O2	Organoheterocyclic compounds	Furofurans	HMDB0036035	null	-
M241T176	241.086	2.93467	4064.96	3834.66	3674.29	4301.45	4516.67	2750.5	3191.37	2716.19	1454.73	-	-	2450	massbank::Cyanazine; LC-ESI-ITFT; MS2; CE	241.089	[M+H]+	750	723.753	500	241.08032:72 241.09785:143	Cyanazine	C9H13ClN6	-	-	NA	NA	-
M243T151	243.097	2.51017	5044.26	4862.53	4812.38	1812.13	875.331	1730.95	2770.4	1807.17	1317.6	-	-	9073	hmdb::Thymidine; ENone; false; HMDB0000273	243.097	[M+H]+	798.276	596.781	444.445	69.03479:287 71.04986:143 81.0316:107 99.04563:215 110.02241:409 110.81929:38 112.07458:74 117.05331:397 120.52712:76 127.05026:3646	Thymidine	C10H14N2O5	Nucleosides, nucleotides, and analogues	Pyrimidine nucleosides	HMDB0000273	C00214	-
M244T63	244.092	1.04424	31683.6	27302.6	28356.6	88337.6	80045.1	91171.5	109731	107958	100174	[157][M]+	-	1676	hmdb::Cytidine; E25; false; HMDB0000089	244.092	[M+H]+	702.898	740.508	1000	43.01688:72 45.0351:107 52.01921:143 57.03161:107 59.94856:36 63.78132:36 68.01323:144 69.0455:660 71.01431:143 73.02647:179 85.02831:179 87.9504:74 94.03302:78 94.04261:588 94.79184:80 95.02435:2549 97.02536:107 103.03593:108 111.70134:399 111.71776:465 112.04938:59548 112.54023:113 112.62714:146 112.6736:72 112.78455:107 113.26199:107 113.71934:107 113.81122:72 115.04087:179 133.04909:215	Cytidine	C9H13N3O5	Nucleosides, nucleotides, and analogues	Pyrimidine nucleosides	HMDB0000089	C00475	-
M244T94	244.093	1.56312	4135.55	3788.86	4255.68	15864.6	13920.7	13628.7	21222.6	18917.6	17594	[158][M]+	-	6880	hmdb::Cytidine; E10; true; HMDB0000089	244.093	[M+H]+	860.465	617.257	500	69.04639:60 87.04128:12 94.04093:96 95.02129:191 98.69447:25 110.66017:27 112.05055:4052	Cytidine	C9H13N3O5	Nucleosides, nucleotides, and analogues	Pyrimidine nucleosides	HMDB0000089	C00475	-
M244T466	244.191	7.76333	135308	151361	128031	159290	141763	149319	84624	75211.4	65979.2	[160][M]+	[M+K+NH3]+ 188.19	22	hmdb::Methyl dihydrojasmonate; E40; true; HMDB0031740	244.191	[M+NH4]+	408.807	664.706	730.769	39.02478:181 41.03859:295 43.01688:215 43.05394:336 44.01271:110 55.02012:441 55.0547:1958 57.03585:184 57.06998:499 58.06538:107 59.05094:74 65.03932:255 67.0546:670 69.06893:1889 71.04997:179 71.08688:401 72.045:179 72.08096:179 73.06143:107 77.0359:145 78.80854:74 79.05445:983 79.62553:80 81.06858:1791 82.51176:72 83.05141:233 83.08617:2916 84.08418:72 85.06472:251 85.10249:143 86.0601:287 86.…	Methyl dihydrojasmonate	C13H22O3	Lipids and lipid-like molecules	Fatty Acyls	HMDB0031740	null	-
M245T98	245.076	1.62632	6237.65	4244.58	4645.67	8339.17	8960.07	10316.9	15369.9	12239.4	9780.75	[161][M]+	[M+K]+ 206.107	41	hmdb::Uridine; E20; true; HMDB0000296	245.076	[M+H]+	823.109	754.56	500	43.01681:60 45.03123:48 55.01691:84 56.02074:12 57.03258:119 59.05087:36 69.03248:84 70.02869:534 70.06533:48 71.013:96 73.02877:119 84.04527:72 85.02818:143 87.04408:96 93.06719:12 95.02557:60 96.00687:399 97.03217:72 103.03291:24 112.04621:36 112.68242:104 113.03348:7042 115.03464:108 116.07146:72 133.04889:155 148.07529:48	Uridine	C9H12N2O6	Nucleosides, nucleotides, and analogues	Pyrimidine nucleosides	HMDB0000296	C00299	-
M245T71	245.077	1.17615	9856.14	7660.12	7832.32	8880.98	13260.6	10160.6	11347.7	17711.2	16108.9	-	[M+K]+ 206.107	20	hmdb::Uridine; E20; true; HMDB0000296	245.077	[M+H]+	748.957	730.921	416.667	43.01871:36 57.03477:72 59.05418:36 70.02875:251 70.06657:107 73.02641:72 84.04015:143 85.02433:72 96.00693:215 98.99935:77 103.04156:80 112.05524:81 113.03654:3076 113.59877:46 115.03771:72 116.06543:72 133.04893:72 245.17384:72	Uridine	C9H12N2O6	Nucleosides, nucleotides, and analogues	Pyrimidine nucleosides	HMDB0000296	C00299	-
M245T63	245.096	1.04424	3422.13	3048.19	3016.31	9947.9	9121.67	8911.26	11440.5	12155.4	11707	[157][M+1]+	-	1675	hmdb::Uridine; E20; true; HMDB0000296	245.077	[M+H]+	748.957	730.921	416.667	43.01871:36 57.03477:72 59.05418:36 70.02875:251 70.06657:107 73.02641:72 84.04015:143 85.02433:72 96.00693:215 98.99935:77 103.04156:80 112.05524:81 113.03654:3076 113.59877:46 115.03771:72 116.06543:72 133.04893:72 245.17384:72	Uridine	C9H12N2O6	Nucleosides, nucleotides, and analogues	Pyrimidine nucleosides	HMDB0000296	C00299	-
M245T94	245.096	1.56917	3781.8	1417.92	1277.56	1791.09	1400.84	1908.71	9262.42	2146.59	1852.12	[158][M+1]+	-	6880	hmdb::Uridine; E20; true; HMDB0000296	245.076	[M+H]+	823.109	754.56	500	43.01681:60 45.03123:48 55.01691:84 56.02074:12 57.03258:119 59.05087:36 69.03248:84 70.02869:534 70.06533:48 71.013:96 73.02877:119 84.04527:72 85.02818:143 87.04408:96 93.06719:12 95.02557:60 96.00687:399 97.03217:72 103.03291:24 112.04621:36 112.68242:104 113.03348:7042 115.03464:108 116.07146:72 133.04889:155 148.07529:48	Uridine	C9H12N2O6	Nucleosides, nucleotides, and analogues	Pyrimidine nucleosides	HMDB0000296	C00299	-
M245T194	245.186	3.23922	14545.1	9964.24	10701.8	41758.6	36296.5	41875.2	58814.9	55904.3	61615.1	[164][M]+	-	4653	hmdb::Leucyl-Isoleucine; E20; true; HMDB0028932	245.186	[M+H]+	886.498	613.527	500	41.03928:72 44.05279:143 58.06517:74 69.06873:702 74.01916:36 83.0139:74 86.09791:4404 132.10248:144 199.17508:36 245.14522:181 245.17397:290	Leucyl-Isoleucine	C12H24N2O3	Organic acids and derivatives	Carboxylic acids and derivatives	HMDB0028932	null	-
M247T196	247.144	3.26282	3032.19	2091.9	2415.53	8729.57	7763.48	6940.99	8638.71	10238.4	8973.19	-	-	214	hmdb::Lenticin; E10; true; HMDB0061115	247.144	[M+H]+	747.54	754.333	500	43.05477:36 81.07352:36 120.07783:36 148.10947:107 150.12538:107 173.11433:72 179.14713:72 187.12357:72 201.13869:215 229.11333:73 229.13684:593 247.13872:232 247.1476:638 247.18535:297	Lenticin	C14H18N2O2	Organic acids and derivatives	Carboxylic acids and derivatives	HMDB0061115	C09213	-
M247T156	247.181	2.59698	182037	168463	177500	336696	314417	306672	482530	469962	450828	[168][M]+	-	2144	hmdb::Mepivacaine; E10; true; HMDB0015096	247.181	[M+H]+	692.215	701.882	583.333	68.05045:72 70.06657:179 80.05074:143 81.03169:107 82.06721:143 84.08028:215 91.05241:72 94.06715:179 96.08303:1064 98.06154:358 98.0965:290 106.06809:72 108.08028:436 110.05951:179 110.09655:215 112.07166:143 120.078:143 122.09348:253 124.11787:73 134.09836:107 135.51666:83 136.11243:2976 137.11433:122 138.10001:73 138.12491:290 146.09541:110 148.07529:223 148.1131:1383 150.08578:107 150.09962:1…	Mepivacaine	C15H22N2O	Organoheterocyclic compounds	Piperidines	HMDB0015096	C07528	-
M249T394	249.185	6.56724	7157.13	9363.86	38826.2	9892.43	6859.04	19595.7	7766.23	7648.18	6683.03	-	-	35	hmdb::[2-(Dimethoxymethyl)-1-heptenyl]benzene; E10; true; HMDB0036221	249.186	[M+H]+	626.364	776.594	500	39.02623:36 43.5601:36 57.06857:179 81.07076:72 91.05746:36 93.07234:107 110.09772:72 118.0759:72 137.05452:143 148.1111:107 150.13049:215 161.09506:143 191.08519:73 193.12277:332 207.14941:36 247.1722:143 249.19449:1739	[2-(Dimethoxymethyl)-1-heptenyl]benzene	C16H24O2	Benzenoids	Benzene and substituted derivatives	HMDB0036221	null	-
M249T153	249.197	2.54648	823448	706656	688067	1.1514e+06	1.17947e+06	1.24114e+06	1.73728e+06	1.65685e+06	1.74061e+06	[174][M]+	[M+H]+ 248.189	13	inhouse::Matrine; false; [M+H]+	249.197	[M+H]+	967.25	940.984	1000	38.01844:4 39.02375:25 41.03753:11 42.03228:25 43.01857:11 43.05655:18 44.05003:57 55.01888:122 55.0545:57 56.04916:97 58.0286:25 58.06626:72 65.04025:36 67.04166:32 67.05553:208 68.05141:72 69.03468:18 69.06988:64 70.06636:633 71.05212:18 72.04716:25 72.08073:54 77.03938:172 78.03543:11 79.05671:260 80.04926:143 81.03527:18 81.0696:176 82.0657:233 83.05116:32 83.07433:39 83.08591:32 84.04897:22 …	Matrine	C15H24N2O	Alkaloids and derivatives	-	NA	NA	-
M250T466_2	250.177	7.76416	50580.8	165959	139966	153254	138019	124638	87140.4	89602.6	45903.5	-	-	1304	inhouse::O-Desmethyl-cis-tramadol; false; [M+H]+	250.178	[M+H]+	880	786.682	500	250.13434:72 250.17902:143	O-Desmethyl-cis-tramadol	C15H23NO2	-	-	NA	NA	-
M250T325	250.177	5.42161	199148	182335	184989	213866	203282	204742	275508	252350	274042	[175][M]+	-	1027	massbank::N,O-Didesmethylvenlafaxine; LC-ESI-ITFT; MS2; CE	250.177	[M+H]+	842.356	854.056	666.667	81.06994:36 232.1877:73 250.17725:480	N,O-Didesmethylvenlafaxine	C15H23NO2	Organic oxygen compounds	Organooxygen compounds	HMDB0060852	NA	-
M251T360	251.164	6.00752	2572.78	2334.78	3190.91	2998.86	2412.79	2549.61	2653.01	2650.52	2802.75	-	-	5995	inhouse::3,5-Di-tert-butyl-4-hydroxybenzoic acid; false; [M+H]+	251.164	[M+H]+	800.255	862.523	500	43.01669:36 139.03754:72 192.12344:36 195.09645:107 251.20518:107	3,5-Di-tert-butyl-4-hydroxybenzoic acid	C15H22O3	Benzenoids	Benzene and substituted derivatives	NA	NA	-
M252T222	252.087	3.69748	1213.45	1019.39	1031.43	2874.32	2041.63	3454.83	2078.69	1330.76	1669.71	-	-	4618	hmdb::Deoxyadenosine; ENone; false; HMDB0000101	252.11	[M+H]+	360.135	726.532	500	46.06157:72 46.0654:143 203.11464:72 225.09361:143 234.08459:36 252.11691:179	Deoxyadenosine	C10H13N5O3	Nucleosides, nucleotides, and analogues	Purine nucleosides	HMDB0000101	C00559	-
M252T226	252.11	3.77093	5241.69	3986.83	4117.8	1482.92	1061.22	1512.62	1246.54	782.229	1049.13	-	-	8794	hmdb::Deoxyadenosine; ENone; false; HMDB0000101	252.11	[M+H]+	360.135	726.532	500	46.06157:72 46.0654:143 203.11464:72 225.09361:143 234.08459:36 252.11691:179	Deoxyadenosine	C10H13N5O3	Nucleosides, nucleotides, and analogues	Purine nucleosides	HMDB0000101	C00559	-
M252T109	252.109	1.81803	337.256	320.651	321.81	1557.26	1350.86	1120.07	4121.91	4764.4	3514.3	-	-	3252	hmdb::Deoxyadenosine; ENone; false; HMDB0000101	252.109	[M+H]+	675.38	750	1000	43.05745:12 46.06232:48 94.0451:12 112.96284:12 119.03098:60 123.04396:12 136.06128:920	Deoxyadenosine	C10H13N5O3	Nucleosides, nucleotides, and analogues	Purine nucleosides	HMDB0000101	C00559	-
M253T111	253.118	1.8512	380.026	320.789	302.992	1482.32	1584.16	1150.35	2205.94	2064.64	2059.87	-	-	6098	inhouse::Tyr-Ala; false; [M+H]+	253.118	[M+H]+	794.801	901.229	500	91.05359:90 113.96466:54 119.04792:54 136.07281:304 193.92853:18	Tyr-Ala	C12H16N2O4	Organic acids and derivatives	Carboxylic acids and derivatives	HMDB0029098	NA	-
M253T170	253.119	2.83417	2192.06	2242.56	2054.13	7130.38	7480.31	7265.09	14363.5	14641.4	12953.2	[180][M]+	-	7487	inhouse::Ser-Phe; false; [M+H]+	253.119	[M+H]+	847.424	914.515	1000	42.03405:29 55.05656:7 58.0673:15 60.04455:420 65.0368:7 70.03088:21 77.04061:7 87.04916:21 87.05708:36 91.0468:14 91.06702:7 97.03059:29 99.98232:7 103.0528:100 104.04868:7 107.04751:36 119.70977:37 120.08089:1632 121.02673:29 127.0549:14 130.06352:14 131.05106:50 132.07477:21 132.08125:36 143.0896:14 144.07784:64 146.08501:14 149.05798:86 158.06779:7 160.07512:21 162.08789:57 164.10422:15 166.0…	Ser-Phe	C12H16N2O4	Organic acids and derivatives	Carboxylic acids and derivatives	HMDB0029046	NA	-
M254T486	254.14	8.09639	3237.75	2553.93	5170.44	3743.9	2646.54	4029.99	3433.4	4673.34	3317.43	-	-	77	inhouse::Irgarol; false; [M+H]+	254.14	[M+H]+	627.506	644.323	500	42.03526:36 82.06223:72 172.08882:107 213.11508:147 254.1393:559	Irgarol	C11H19N5S	-	-	NA	C10927	-
M255T261	255.065	4.35168	1669	1615.63	1285.87	72814	27388.6	73135.1	193308	185670	180180	-	-	67	inhouse::7,2'-Dihydroxyflavone; false; [M+H]+	255.065	[M+H]+	816.75	851.228	1000	39.02663:36 65.03485:72 65.0451:36 68.99744:215 69.008:72 81.02926:72 89.0411:36 91.05387:107 93.03192:107 95.01334:107 109.02943:72 115.05296:73 117.03363:73 119.0497:363 121.06278:107 123.41415:73 128.05525:74 135.08476:76 137.02353:1198 141.09009:75 145.02727:788 145.04938:113 153.06941:72 169.06757:107 173.12025:36 182.06255:36 187.0737:107 199.06947:72 213.05304:72 227.07263:143 254.53543:13…	7,2'-Dihydroxyflavone	C15H10O4	Phenylpropanoids and polyketides	Flavonoids	NA	NA	-
M256T470	256.263	7.83638	75670.9	226812	146563	112621	63757.4	232404	16847.5	114093	206658	[187][M]+	-	7703	inhouse::Palmitamide; false; [M+H]+	256.263	[M+H]+	863.966	898.88	666.667	43.05368:179 44.01245:72 45.03389:72 45.06042:36 57.06861:256 58.0683:73 60.08168:482 67.04962:37 67.05656:72 69.06857:72 71.08531:179 76.31458:36 83.08575:107 85.09686:107 88.07841:287 89.05923:72 91.04929:72 95.08714:107 100.08096:72 102.08858:179 105.06791:72 116.10751:72 130.11955:72 130.12437:107 256.30157:2947	Palmitamide	C16H33NO	Lipids and lipid-like molecules	Fatty Acyls	HMDB0012273	NA	-
M256T442	256.264	7.37444	1.85082e+06	1.79401e+06	1.56424e+06	2.55925e+06	2.55444e+06	2.78851e+06	1.31541e+06	1.18157e+06	1.23118e+06	-	[M+2H]2+ 510.512	9	inhouse::Palmitamide; false; [M+H]+	256.264	[M+H]+	950.822	968.568	1000	36.00235:12 37.00659:72 38.01767:61 39.02209:472 41.03855:1868 42.92057:48 43.01777:143 43.0539:3805 43.54082:24 44.01174:437 44.04828:64 46.02798:60 55.01697:119 55.05468:736 56.04829:131 56.89408:48 57.03264:182 57.06998:5469 58.06215:107 60.04479:107 60.07872:217 65.03706:36 67.04768:72 67.05114:350 69.07012:1923 70.06424:227 70.86917:37 71.0488:596 71.08452:2743 72.04382:191 72.07979:346 73.8…	Palmitamide	C16H33NO	Lipids and lipid-like molecules	Fatty Acyls	HMDB0012273	NA	-
M256T315	256.263	5.24772	7463.45	5818.89	6339.06	8290.03	6511.14	5155.01	7418.39	5800.82	5582.13	-	-	588	inhouse::Palmitamide; false; [M+H]+	256.264	[M+H]+	555.415	663.369	714.286	57.07114:54 71.08581:36 88.07636:54 102.08929:72 109.07677:54 256.07727:36 256.26486:161 256.27844:36	Palmitamide	C16H33NO	Lipids and lipid-like molecules	Fatty Acyls	HMDB0012273	NA	-
M257T269	257.08	4.48993	461.331	635.057	599.986	8927.35	7510.89	10266.3	8877.02	14827.3	9241.08	-	-	6215	hmdb::Isoliquiritigenin; ENone; false; HMDB0037316	257.081	[M+H]+	889.284	865.022	434.783	81.03423:72 89.06767:36 91.04974:72 117.03517:72 119.04972:179 119.06667:107 131.09833:36 135.04382:75 137.02197:1214 141.98569:36 145.06482:73 147.04628:433 165.07037:72 211.07924:107 239.07451:107 257.07257:109 257.07938:181	Isoliquiritigenin	C15H12O4	Phenylpropanoids and polyketides	Linear 1,3-diarylpropanoids	HMDB0037316	C08650	-
M260T101	260.16	1.68637	1622.42	1887.09	2015.08	5593.01	6845.5	5758.17	15069	13971.2	12519.8	-	-	8055	inhouse::Leu-Gln; false; [M+H]+	260.16	[M+H]+	550.287	779.474	1000	39.96184:4 43.0214:4 44.05008:14 55.01792:4 69.07234:21 71.04748:4 72.08445:21 84.04523:68 84.08019:265 86.09668:161 87.80725:7 101.06989:14 129.10075:25 130.0508:154 130.06851:18 130.09106:14 131.12558:7 136.92091:25 141.14362:4 143.12016:18 147.07681:93 147.10936:18 177.94536:11 191.13425:7 197.16713:11 201.16502:7 231.12741:4 242.13623:14 243.16574:14 260.14911:140	Leu-Gln	C11H21N3O4	Organic acids and derivatives	Carboxylic acids and derivatives	HMDB0028927	NA	-
M260T161	260.16	2.6752	2933.24	1304.07	2442.47	3415.77	6058.95	3416.99	5546.56	13132.6	12295.1	-	-	399	inhouse::Gln-Leu; false; [M+H]+	260.161	[M+H]+	890.861	811.346	588.235	80.05705:36 83.06297:329 84.04402:402 86.09677:396 97.03085:36 120.05643:36 132.09946:179 141.06329:72 196.1436:72 197.12384:179 214.14929:36 225.12999:36 242.14984:251	Gln-Leu	C11H21N3O4	Organic acids and derivatives	Carboxylic acids and derivatives	HMDB0028801	NA	-
M260T105	260.197	1.75788	904.731	1015.33	983.857	10633.4	9861.46	10075.7	11312.5	17034	16654.3	[195][M]+	-	99	inhouse::Leu-Lys; false; [M+H]+	260.197	[M+H]+	732.663	882.973	1000	46.06607:36 69.6414:72 84.07485:194 84.07874:1355 86.09521:215 106.07224:36 129.10062:143 130.05228:179 131.64992:36 147.07327:72 243.17674:107	Leu-Lys	C12H25N3O3	Organic acids and derivatives	Carboxylic acids and derivatives	HMDB0028934	NA	-
M261T58	261.037	0.962325	5059.5	5708.13	4933.65	73599.5	74224.6	71838.9	52143.3	54731.4	51376.6	-	-	2512	hmdb::Glucose 6-phosphate; E25; false; HMDB0001401	261.037	[M+H]+	726.125	930.333	1000	59.09328:36 62.96402:36 69.03261:143 73.02529:107 81.02673:181 83.01035:73 85.02707:792 86.04844:74 97.02824:290 98.9841:1790 109.02074:72 109.03253:144 115.03648:72 115.04253:36 127.03796:326 145.04802:215 158.25854:36	Glucose 6-phosphate	C6H13O9P	Organic oxygen compounds	Organooxygen compounds	HMDB0001401	C00092	-
M261T166	261.144	2.76224	3449.93	4164.1	5055.48	12206	13907.6	8341.92	25836.1	19839.7	20025.1	-	-	8696	inhouse::Glu-Leu; false; [M+H]+	261.144	[M+H]+	885.943	923.467	1000	39.05873:12 41.03812:60 44.04877:48 56.04991:96 71.05897:12 84.04352:2985 85.02902:84 85.83046:26 86.09495:2650 94.21053:12 102.05573:542 111.05538:12 113.06757:119 129.06343:119 132.10048:1206 139.0538:12 141.061:131 148.12642:12 152.10768:60 153.86313:12 191.04018:12 197.1291:777 215.13757:24 225.12505:24 243.14343:96 261.16113:72	Glu-Leu	C11H20N2O5	Organic acids and derivatives	Carboxylic acids and derivatives	HMDB0028823	NA	-
M261T116	261.144	1.94023	495.822	807.461	1036.36	7461.35	7137.23	7991.72	17910.6	20239.4	12948.7	-	-	9414	inhouse::Leu-Glu; false; [M+H]+	261.145	[M+H]+	664.563	842.403	1000	44.05292:72 69.07358:215 72.07973:72 84.05051:75 86.09547:1379 114.09608:72 121.95787:36 130.0542:143 148.06001:251 192.17854:36 243.14851:143 261.16641:179	Leu-Glu	C11H20N2O5	Organic acids and derivatives	Carboxylic acids and derivatives	HMDB0028928	NA	-
M261T100	261.16	1.67032	43637.3	46238.2	46967.9	30767.3	26214.3	28895.7	11896.3	29621.8	25618.5	-	-	1086	inhouse::Lys-Asn; false; [M+H]+	261.159	[M+H]+	561.936	720.535	428.571	70.06544:107 84.07774:72 96.07756:179 98.09657:36 110.06403:36 114.08852:1035 116.56351:36 162.09174:72 164.10445:72 205.15451:36 243.15033:147 261.14313:158 261.16138:1115	Lys-Asn	C10H20N4O4	Organic acids and derivatives	Carboxylic acids and derivatives	HMDB0028946	NA	-
M261T71	261.16	1.17748	35553.9	31982	28822.3	24444.1	26801.9	20484.7	18258.2	22603.2	18213.4	[198][M]+	-	20	hmdb::Cyclo(Leu-Phe); E10; true; HMDB0094673	261.16	[M+H]+	602.836	849.616	500	49.33303:36 70.06403:143 82.06578:72 85.02938:109 94.06155:73 96.07877:860 110.05795:78 113.7402:156 114.0914:2926 124.36497:36 132.0571:72 146.08862:72 152.10118:72 160.07358:72 162.08995:72 164.10809:107 172.07942:72 215.13606:107 217.12708:72 220.17793:36 241.13989:36 243.15062:331 243.17705:36 261.16174:4515	Cyclo(Leu-Phe)	C15H20N2O2	Organic acids and derivatives	Carboxylic acids and derivatives	HMDB0094673	null	-
M261T133	261.16	2.22069	20899.3	10572.8	11790.8	27354.3	82262.4	84932.7	20760.1	35523.6	21818.8	-	-	951	inhouse::Leu-Glu; false; [M+H]+	261.145	[M+H]+	664.563	842.403	1000	44.05292:72 69.07358:215 72.07973:72 84.05051:75 86.09547:1379 114.09608:72 121.95787:36 130.0542:143 148.06001:251 192.17854:36 243.14851:143 261.16641:179	Leu-Glu	C11H20N2O5	Organic acids and derivatives	Carboxylic acids and derivatives	HMDB0028928	NA	-
M261T153	261.16	2.55183	21761.3	13131.3	17324.1	17461.9	22399.8	22815.2	22737.6	22480.2	21840	-	-	906	inhouse::Lys-Asn; false; [M+H]+	261.16	[M+H]+	621.274	709.403	428.571	70.06335:54 84.07935:54 96.04469:125 96.07928:36 98.05916:54 105.0717:36 120.08311:72 122.09708:54 126.08802:36 138.11879:54 138.13042:90 145.07021:36 148.11192:72 150.12787:54 158.09695:54 160.08122:54 176.11023:54 177.13684:54 182.06306:18 186.09236:54 186.12897:90 188.14195:107 189.14668:54 216.13812:269 233.16788:54 243.15321:370 245.43552:37 261.15982:2701	Lys-Asn	C10H20N4O4	Organic acids and derivatives	Carboxylic acids and derivatives	HMDB0028946	NA	-
M261T206	261.159	3.43778	10673.4	9682.64	10719.8	8199.68	8875.66	5793.24	2830	3226.57	3452.28	-	-	9447	hmdb::Baptifoline; E10; true; HMDB0033481	261.16	[M+H]+	703.587	857.471	500	170.06404:72 186.10512:36 203.04404:36 215.144:252 227.14481:36 243.14799:570 243.17882:75 259.14545:76 261.16354:863	Baptifoline	C15H20N2O2	Alkaloids and derivatives	Lupin alkaloids	HMDB0033481	C10755	-
M261T170	261.16	2.83675	8120.13	5927.66	7068.09	19518.9	18236	16141.2	13288.6	14431.4	12662.2	-	-	157	inhouse::Glu-Leu; false; [M+H]+	261.144	[M+H]+	885.943	923.467	1000	39.05873:12 41.03812:60 44.04877:48 56.04991:96 71.05897:12 84.04352:2985 85.02902:84 85.83046:26 86.09495:2650 94.21053:12 102.05573:542 111.05538:12 113.06757:119 129.06343:119 132.10048:1206 139.0538:12 141.061:131 148.12642:12 152.10768:60 153.86313:12 191.04018:12 197.1291:777 215.13757:24 225.12505:24 243.14343:96 261.16113:72	Glu-Leu	C11H20N2O5	Organic acids and derivatives	Carboxylic acids and derivatives	HMDB0028823	NA	-
M262T397	262.143	6.62038	4590.35	6305.19	5054.19	6826.13	7079.43	5805.15	5637.12	5917.81	5953.42	[199][M]+	[M+H]+ 261.138	35	inhouse::O-(4-Hydroxybenzoyl)tropine; false; [M+H]+	262.143	[M+H]+	599.223	829.126	500	161.09315:72 193.15392:36 203.13417:107 221.12314:72 232.09818:107 246.11377:182 247.11839:292 262.12915:79 262.14743:1533	O-(4-Hydroxybenzoyl)tropine	C15H19NO3	-	-	NA	NA	-
M263T59	263.04	0.978767	1481.77	1194.88	1230.21	770.28	2077.45	1485.47	1669.96	604.032	827.669	-	[3M+H+K]2+ 162.047	85	inhouse::Cinoxacin; false; [M+H]+	263.061	[M+H]+	880	755.806	500	263.07724:72	Cinoxacin	C12H10N2O5	Organoheterocyclic compounds	Diazanaphthalenes	HMDB0014965	C08052	-
M263T54	263.061	0.905758	6856.69	6211.86	5650.48	2760.02	3104.34	3287.38	3907.34	3527.51	2609.7	-	[M+Na+HCOOH]+ 194.076	79	inhouse::Cinoxacin; false; [M+H]+	263.061	[M+H]+	880	755.806	500	263.07724:72	Cinoxacin	C12H10N2O5	Organoheterocyclic compounds	Diazanaphthalenes	HMDB0014965	C08052	-
M263T106	263.176	1.76799	68729.1	67329.2	62675.8	140630	130416	124479	122451	123906	121571	[203][M]+	-	99	inhouse::3'-(Cyclohexylamino)-4'-methoxyacetanilide; false; [M+H]+	263.175	[M+H]+	436.899	603.59	500	41.04028:36 94.06435:143 96.04006:215 96.08436:215 98.09785:180 107.06813:73 108.7478:36 110.05799:622 112.0761:251 120.08106:107 122.05913:146 122.0997:253 131.08357:36 134.09181:143 136.1042:181 136.11078:181 148.10797:217 150.12042:457 160.1057:36 177.14006:322 186.08604:107 191.1226:185 195.14781:726 227.15782:107 228.13582:143 243.15045:221 244.85785:80 245.16512:1685 260.33603:42 261.15927:…	3'-(Cyclohexylamino)-4'-methoxyacetanilide	C15H22N2O2	-	-	NA	NA	-
M263T428	263.237	7.13236	172240	168308	158680	324173	283467	280175	107759	95055.5	89531.2	[206][M]+	[M+H-NH3]+ 279.256	21	hmdb::6,10,14-Trimethyl-5,9,13-pentadecatrien-2-one; E40; true; HMDB0034495	263.237	[M+H]+	567.066	615.39	758.621	55.05453:107 59.05077:36 67.04979:186 67.05325:932 67.77911:36 69.07109:215 71.08311:72 77.03942:36 79.0555:215 81.07092:927 83.08338:179 85.06059:72 85.10228:72 91.05491:251 93.06703:251 94.78741:75 95.08462:1039 97.05982:73 97.10157:72 99.07642:107 105.0754:143 107.08842:217 109.10284:816 110.0919:72 111.08392:72 119.08788:251 121.10439:251 123.11433:251 125.095:72 133.10242:143 135.11395:107 1…	6,10,14-Trimethyl-5,9,13-pentadecatrien-2-one	C18H30O	Lipids and lipid-like molecules	Prenol lipids	HMDB0034495	null	-
M265T160_5	265.191	2.66911	9.47414e+06	1.03161e+07	9.08077e+06	2.8546e+07	2.73982e+07	2.98352e+07	1.91533e+07	2.14078e+07	2.13263e+07	-	-	445	massbank::NCGC00160338-01!ALLOMATRINE 1N-OXIDE M+H	265.191	[M+H]+	840.353	342.396	457.944	37.83666:12 39.02286:60 42.0332:84 43.0547:48 44.04815:227 46.02881:24 51.02363:36 55.01787:503 55.05663:225 56.04919:283 58.06415:500 65.03802:60 67.03941:84 67.05328:298 68.04681:215 69.0547:60 69.0676:131 69.84556:52 70.06407:3543 71.04862:36 71.07124:96 72.08081:263 75.82338:12 77.03823:453 78.03304:60 78.04301:119 79.05305:516 79.77163:26 80.04936:756 81.05573:254 81.06971:271 82.06454:1105 …	ALLOMATRINE 1N-OXIDE	C15H24N2O2	-	-	NA	NA	-
M265T200	265.191	3.34127	1.82321e+06	1.81683e+06	722984	2.03612e+06	1.95379e+06	2.08407e+06	738189	1.28301e+06	412275	[209][M]+	[M+K+NH3]+ 209.201	29	massbank::Tetracaine; LC-ESI-QTOF; MS2; CE	265.191	[M+H]+	457.485	762.354	750	70.06544:143 84.0765:107 96.0818:179 98.09667:406 110.09973:72 112.07635:179 120.07824:291 122.09529:179 124.10712:107 133.0883:179 135.10629:222 136.11275:1142 137.12292:761 138.12856:74 145.64378:73 147.66179:75 148.11174:1084 149.12231:215 149.13956:74 150.12767:710 161.07961:179 162.09207:218 163.13295:107 174.12543:73 176.11195:403 177.13483:329 188.10696:143 192.16701:179 203.16547:74 205.1…	Tetracaine	C15H24N2O2	-	-	NA	NA	-
M265T125	265.191	2.07817	55906.9	56845	101657	123709	122472	106862	103940	101068	106132	[210][M]+	-	6109	massbank::Tetracaine; LC-ESI-QTOF; MS2; CE	265.191	[M+H]+	604.09	781.671	500	98.05972:72 117.07125:36 159.11493:36 176.11093:72 245.16867:72 247.18944:110 256.20239:36 263.18427:109 265.1904:1079	Tetracaine	C15H24N2O2	-	-	NA	NA	-
M265T71_2	265.191	1.18845	9314.59	7220.02	7013.66	17026.8	24741.4	19222.7	196263	17433.1	14869.4	[202][M+2]+	-	20	inhouse::Dinor-12-oxophytodienoic acid; false; [M+H]+	265.19	[M+H]+	807.687	854.891	500	122.07322:24 150.12917:36 219.18587:48 247.17947:24 265.15024:36 265.19394:574	Dinor-12-oxophytodienoic acid	C16H24O3	-	-	NA	NA	-
M265T103	265.191	1.70975	18302.1	15677.5	14725.7	88167.5	74184.9	34205.2	29708.8	35073	32179.5	-	-	8863	massbank::Tetracaine; LC-ESI-QTOF; MS2; CE	265.191	[M+H]+	490.636	752.333	500	77.03848:72 87.04295:36 98.06172:107 112.0674:72 112.07188:143 118.0872:72 136.93282:36 148.0808:109 148.11516:328 150.12593:215 176.10255:72 188.14178:107 245.16998:108 247.17966:436 264.38751:75 265.15732:146 265.19412:1936	Tetracaine	C15H24N2O2	-	-	NA	NA	-
M266T52	266.16	0.861692	6068.05	6342.79	6145.94	10237.7	8982.04	9603.72	316940	326018	299626	[213][M]+	-	2891	inhouse::Esprocarb; false; [M+H]+	266.16	[M+H]+	701.714	881.047	750	41.03744:36 43.01477:36 43.01848:251 44.049:181 45.03484:294 53.03731:36 55.02091:54 57.03559:179 58.06404:54 59.0485:73 60.08283:620 61.02791:107 64.88312:36 69.03463:837 71.01399:93 71.04732:72 71.71428:36 73.02737:756 74.02395:92 75.04197:36 81.03144:396 83.01125:91 83.05115:92 85.02147:171 85.02928:1296 86.21973:39 87.03729:245 87.04388:2238 88.05472:72 91.0387:143 97.02502:489 99.04126:616 9…	Esprocarb	C15H23NOS	-	-	NA	C14526	-
M266T466	266.172	7.76166	22177.1	25516.3	21715.1	24010.1	19912.2	21342.6	31815.2	16021.2	12558.3	-	-	22	hmdb::Mirtazapine; E10; true; HMDB0014514	266.173	[M+H]+	581.407	731.672	666.667	206.14056:72 248.1946:109 250.16522:36 266.1716:217 266.20157:325	Mirtazapine	C17H19N3	Organoheterocyclic compounds	Piperazinoazepines	HMDB0014514	C07570	-
M267T389	267.172	6.48598	3467.08	5315.19	3023.2	3972.21	2041.06	2282.2	4467.11	3832.15	3768.12	-	-	5870	inhouse::Tributyl phosphate; false; [M+H]+	267.172	[M+H]+	692.948	523.216	500	69.06659:36 79.05823:18 81.0686:73 86.81374:36 93.06455:18 97.09625:36 98.98253:554 101.79109:19 134.09354:18 267.18661:36	Tributyl phosphate	C12H27O4P	Organic acids and derivatives	Carboxylic acids and derivatives	NA	C14439	-
M267T396	267.195	6.60003	4319.54	4530.19	1651.71	2674.71	2997.79	2602.3	1792.81	2676.8	2269.64	-	-	35	inhouse::Tributyl phosphate; false; [M+H]+	267.172	[M+H]+	692.948	523.216	500	69.06659:36 79.05823:18 81.0686:73 86.81374:36 93.06455:18 97.09625:36 98.98253:554 101.79109:19 134.09354:18 267.18661:36	Tributyl phosphate	C12H27O4P	Organic acids and derivatives	Carboxylic acids and derivatives	NA	C14439	-
M268T72	268.104	1.19606	6277.25	4933.12	4435.83	1598.53	2295.39	2292.43	2051.25	2154.78	2308.87	-	-	8161	hmdb::Deoxyguanosine; E20; true; HMDB0000085	268.104	[M+H]+	827.977	808.3	625	43.05374:18 46.65558:18 71.04857:36 71.05571:18 80.01897:18 99.04834:107 110.02824:72 110.03416:161 117.05321:161 134.04099:73 135.03033:364 139.03746:18 152.05573:3001 152.99579:22 227.12143:54 268.14755:36	Deoxyguanosine	C10H13N5O4	Nucleosides, nucleotides, and analogues	Purine nucleosides	HMDB0000085	C00330	-
M268T117	268.104	1.95152	4509.17	3935.46	4264.76	2294.81	2429.24	2823.21	2522.59	2852.59	2408.04	-	-	9415	inhouse::2'-Deoxyguanosine; false; [M+H]+	268.103	[M+H]+	799.134	756.89	555.556	71.05826:72 99.0429:107 110.03435:107 117.05492:143 135.03381:411 142.36606:36 152.05417:2126	2'-Deoxyguanosine	C10H13N5O4	Nucleosides, nucleotides, and analogues	Purine nucleosides	HMDB0000085	C00330	-
M269T317	269.081	5.27685	10103.9	7573.93	9766.23	53287.5	43769.1	52075	535453	490298	512101	[222][M]+	-	1826	massbank::Formononetin; LC-ESI-QTOF; MS2; CE	269.08	[M+H]+	879.643	940.438	1000	68.99739:95 77.03719:95 79.05325:48 80.02555:48 85.06477:12 89.03841:95 90.046:107 95.04913:36 103.0517:95 105.06705:72 107.04932:1044 108.02171:215 109.02798:36 115.0545:84 118.04263:1636 120.05341:36 123.03484:24 123.0458:143 127.05688:36 128.06171:107 131.04497:48 133.02956:215 133.06377:278 135.04874:74 136.01544:1105 137.02197:683 141.06837:119 145.06648:60 147.04111:95 149.13081:12 151.0529…	Formononetin	C16H12O4	Phenylpropanoids and polyketides	Isoflavonoids	HMDB0005808	C00858	-
M269T266	269.081	4.43226	3809.9	3552.55	3198	29741.8	27206.9	25732.8	16162.5	6426.37	33947.1	-	-	1405	massbank::Formononetin; LC-ESI-QTOF; MS2; CE	269.082	[M+H]+	888.662	942.454	1000	103.056:18 118.03957:72 131.09352:18 136.01549:36 163.11307:18 197.05659:36 198.06494:36 213.09268:107 225.05603:36 226.07196:90 235.7757:18 237.05681:107 253.04002:72 253.06248:125 254.05418:197 269.08344:724	Formononetin	C16H12O4	Phenylpropanoids and polyketides	Isoflavonoids	HMDB0005808	C00858	-
M269T128	269.113	2.14091	604.901	550.393	605.688	4633.84	2891.6	4150.5	10194.6	6490.64	5497.37	-	-	9680	inhouse::Ser-Tyr; false; [M+H]+	269.113	[M+H]+	561.374	708.844	500	38.96375:7 57.07191:7 60.04458:93 91.05492:43 93.06976:7 103.05426:7 110.07267:14 119.0494:57 123.03448:14 123.04232:36 136.07602:251 142.05766:7 147.04414:57 155.99026:7 162.08432:7 165.05356:165 178.09218:21 179.03006:14 182.07945:79 223.10411:21 261.04944:14 269.20767:14	Ser-Tyr	C12H16N2O5	Organic acids and derivatives	Carboxylic acids and derivatives	HMDB0029051	NA	-
M269T254	269.136	4.22625	4022.89	1959.56	3795.45	49487.4	25196.5	45287.6	27718.8	29076.5	14954.2	-	-	881	inhouse::Dexrazoxane; false; [M+H]+	269.135	[M+H]+	880	751.44	500	269.12262:72 269.14346:107	Dexrazoxane	C11H16N4O4	Organic acids and derivatives	Carboxylic acids and derivatives	HMDB0014524	NA	-
M269T100	269.16	1.66821	874.617	1051.68	1087.56	7644.21	6977.09	8001.36	11373.5	13457.9	9944.85	-	-	1087	inhouse::His-Leu; false; [M+H]+	269.161	[M+H]+	705.83	900.18	714.286	67.0535:7 79.05955:7 81.04323:14 83.05406:21 83.06178:72 91.04578:7 93.04554:64 95.06427:14 110.07:754 138.05867:14 156.07347:21 178.13393:43 194.05254:7 206.12463:14 214.98685:7 223.15712:43 237.06499:7 251.15598:29 269.15692:14	His-Leu	C12H20N4O3	Organic acids and derivatives	Carboxylic acids and derivatives	HMDB0028889	C05010	-
M270T371	270.315	6.17566	763.326	294.593	734.569	574.58	299.755	372.71	846.302	548.484	794.521	-	-	7713	hmdb::Octadecylamine; ENone; false; HMDB0029586	270.315	[M+H]+	611.776	747.644	500	57.07001:36 69.08072:18 270.31009:54	Octadecylamine	C18H39N	Organonitrogen compounds	Amines	HMDB0029586	null	-
M271T294	271.06	4.89311	2264.67	2154.66	2132.06	48913.1	44998	46072	259633	280132	278120	[226][M]+	-	62	hmdb::Genistein; ENone; false; HMDB0003217	271.06	[M+H]+	952.251	957.146	1000	43.01777:107 65.03706:251 67.01878:107 68.99621:287 73.06267:36 89.03975:181 91.02422:75 91.05386:1064 95.00784:107 101.03744:36 105.06852:107 107.04787:251 108.01878:36 109.02505:143 111.0099:287 112.99165:36 115.05453:253 117.07189:217 119.04669:631 121.02402:364 127.05373:107 128.06653:107 130.67345:73 131.0531:254 131.08543:143 133.03122:179 133.06706:143 135.04057:215 137.02531:145 137.05673…	Genistein	C15H10O5	Phenylpropanoids and polyketides	Isoflavonoids	HMDB0003217	C06563	-
M271T244	271.06	4.06043	831.344	769.56	821.701	4270.95	8596.3	3054.85	26153	28414.2	23499.7	-	-	9070	hmdb::Genistein; ENone; false; HMDB0003217	271.06	[M+H]+	832.579	908.062	833.333	103.07328:36 121.06449:72 137.01715:72 137.05682:72 145.06494:107 149.01891:72 153.0173:251 165.0179:72 185.08806:36 187.07611:107 201.05949:72 213.12579:36 215.05988:143 225.05829:72 243.05644:72 253.05367:111 265.20587:36 271.06091:1089	Genistein	C15H10O5	Phenylpropanoids and polyketides	Isoflavonoids	HMDB0003217	C06563	-
M271T195	271.06	3.25491	844.486	914.393	733.567	1812.07	2446.62	1623.16	9368.92	9455.73	9111.55	-	[M+2Na]2+ 496.138	143	hmdb::Genistein; ENone; false; HMDB0003217	271.06	[M+H]+	284.773	750	1000	149.01721:72 215.06816:143 271.05624:72	Genistein	C15H10O5	Phenylpropanoids and polyketides	Isoflavonoids	HMDB0003217	C06563	-
M271T186	271.08	3.10231	1870.9	1584.55	1708.44	7302.29	7397.64	6943.3	3014.58	3152.23	3729.29	-	-	707	hmdb::Genistein; ENone; false; HMDB0003217	271.06	[M+H]+	284.773	750	1000	149.01721:72 215.06816:143 271.05624:72	Genistein	C15H10O5	Phenylpropanoids and polyketides	Isoflavonoids	HMDB0003217	C06563	-
M271T331	271.097	5.52169	30554.3	29444.7	32371	238078	219054	217623	167448	172098	169322	[227][M]+	[M+H]+ 270.089	59	inhouse::2',4'-Dihydroxy-2-methoxychalcone; false; [M+H]+	271.097	[M+H]+	894.219	816.363	875	65.03923:143 66.04877:143 67.04988:107 68.99609:146 74.01442:74 77.03954:750 78.04433:73 79.0481:77 79.05688:993 81.07359:529 91.05238:251 94.04247:553 95.04623:215 103.0573:74 105.03507:107 107.05356:241 109.0647:3836 118.03788:179 119.0496:287 121.0658:290 122.65903:161 123.04409:3271 125.05421:179 131.0416:72 131.04483:107 133.06686:179 134.03629:73 135.0453:327 136.61876:108 136.63033:325 136…	2',4'-Dihydroxy-2-methoxychalcone	C16H14O4	-	-	NA	NA	-
M275T379	275.2	6.31855	4594.41	3892.99	4174.34	431.472	19562.8	17179.3	13230.1	12175.7	11433.6	-	-	3209	massbank::Nandrolone; LC-ESI-QTOF; MS2; CE	275.2	[M+H]+	750	740.177	500	275.20126:71	Nandrolone	C18H26O2	Lipids and lipid-like molecules	Sterol Lipids	HMDB0002725	C07254	-
M275T315_1	275.201	5.25694	13804.1	16992.6	16636	16337.3	20103.4	29698.9	29132.4	14291.8	12591.1	-	-	589	massbank::Nandrolone; LC-ESI-QTOF; MS2; CE	275.201	[M+H]+	401.642	740.177	500	79.05185:36 91.05505:72 103.04723:36 105.07122:72 135.08299:36 275.19803:107	Nandrolone	C18H26O2	Lipids and lipid-like molecules	Sterol Lipids	HMDB0002725	C07254	-
M277T358	277.216	5.97097	39641.7	36782.8	38525.6	72183.1	65913.6	84583.4	71427	62657.1	60073.3	[242][M]+	-	3603	inhouse::Palmitelaidic acid; false; [M+Na]+	277.216	[M+Na]+	632.688	525.366	500	69.07013:72 79.05325:107 81.06991:107 91.05656:72 93.07143:72 95.08493:107 97.10468:72 105.0743:36 107.08147:72 111.123:36 119.08674:36 135.11278:72 165.12659:72	Palmitelaidic acid	C16H30O2	Lipids and lipid-like molecules	Fatty Acyls	HMDB0012328	NA	-
M277T304	277.216	5.06557	15922.8	13752.7	13912.1	34500.4	35935.6	30010.6	27325.2	26088.4	25920.4	[243][M]+	[M+H-H20]+ 294.22	81	hmdb::4,8,12,15-Octadecatetraenoic acid; E20; true; HMDB0032672	277.216	[M+H]+	726.146	310.687	451.613	55.05371:72 67.05582:143 71.09647:36 77.69929:36 79.05327:251 81.06866:179 91.0633:36 93.06734:287 95.08768:107 105.07429:72 107.08584:143 109.10023:72 117.06879:36 121.1001:107 123.1194:72 133.10606:72 135.11763:179 145.09874:72 149.13591:72 151.11365:72 163.14714:72 277.20242:72 277.21185:107	4,8,12,15-Octadecatetraenoic acid	C18H28O2	Lipids and lipid-like molecules	Fatty Acyls	HMDB0032672	null	-
M277T393	277.216	6.54361	36111.6	34190.7	33871	334807	319327	298076	136030	158964	151439	[244][M]+	-	35	inhouse::Palmitelaidic acid; false; [M+Na]+	277.216	[M+Na]+	600.66	481.822	500	55.05269:72 55.05898:36 71.08696:36 79.05328:72 81.0674:143 91.04848:72 93.0687:179 95.08493:107 105.06848:72 107.08875:72 109.10612:72 121.10318:72 135.1143:72 137.13431:36 147.11806:72	Palmitelaidic acid	C16H30O2	Lipids and lipid-like molecules	Fatty Acyls	HMDB0012328	NA	-
M279T293	279.134	4.88622	73564.4	59446.1	61286.6	8007.24	7158.63	7008.33	6100.89	5854.84	7295.48	[251][M]+	-	62	inhouse::Oxadixyl; false; [M+H]+	279.134	[M+H]+	438.438	923.592	833.333	45.03223:143 57.06891:218 85.03217:36 88.04043:179 93.03186:107 100.59354:36 102.05201:215 105.06989:107 113.03509:36 117.05193:143 118.0625:107 119.0882:287 120.08583:107 121.06586:258 131.07237:75 132.08319:799 133.08812:1047 134.0903:74 137.11943:36 143.06458:81 147.11465:36 149.02037:3856 164.10092:72 183.35684:36 191.09148:179 208.13071:73 219.11676:488 279.09613:109	Oxadixyl	C14H18N2O4	-	-	NA	C18753	-
M279T405	279.159	6.75414	178311	179956	177218	273942	238869	273082	289887	282133	258691	[252][M]+	[M+H]+ 278.152	64	hmdb::Dibutyl phthalate; ENone; false; HMDB0033244	279.159	[M+H]+	859.811	860.082	1000	37.00747:72 39.02211:143 41.03586:75 41.03857:444 41.88698:37 57.07:2878 58.76482:73 65.03822:659 80.02179:74 83.08755:73 93.03468:900 109.10031:72 121.02718:2214 131.26178:73 136.11273:73 148.54172:73 148.55721:368 148.80861:232 149.02231:61996 149.27928:213 149.52785:112 149.58656:72 149.65739:72 149.71268:107 149.82329:107 149.8665:72 149.93221:72 149.98236:72 150.01868:72 150.1069:72 150.1363…	Dibutyl phthalate	C16H22O4	Benzenoids	Benzene and substituted derivatives	HMDB0033244	C14214	-
M279T133	279.17	2.2227	528033	661258	505127	4.03085e+06	2.37823e+06	2.87285e+06	1.49457e+06	1.6558e+06	1.67812e+06	[253][M]+	[M+H]+ 278.163	15	hmdb::Isoleucyl-Phenylalanine; E10; true; HMDB0028914	279.17	[M+H]+	512.217	688.504	900	41.03654:54 42.03404:54 43.01664:54 44.04902:54 53.03941:36 55.05344:315 56.04914:161 57.06764:143 65.03685:72 67.04169:54 67.05325:125 68.05261:125 69.03355:143 69.07227:54 70.06522:215 71.04741:54 72.07839:54 78.03303:502 79.05304:215 80.04809:494 81.03156:143 81.06716:90 82.03:55 82.06581:383 82.8005:39 83.0487:3033 83.07058:159 84.04391:54 84.08146:893 85.06328:179 86.05865:90 91.04828:107 91…	Isoleucyl-Phenylalanine	C15H22N2O3	Organic acids and derivatives	Carboxylic acids and derivatives	HMDB0028914	null	-
M279T108	279.17	1.80557	22038.3	20006.9	20158.8	41718.5	31405.8	16801.2	14017.7	13347.1	204572	-	-	3255	hmdb::Isoleucyl-Phenylalanine; E10; true; HMDB0028914	279.17	[M+H]+	561.186	665.229	800	41.03759:36 55.05361:125 56.05566:18 57.06889:107 68.04699:36 69.03375:72 70.06425:90 71.04762:36 78.03201:197 79.05578:90 80.04832:125 81.06612:54 82.06605:197 83.04893:1137 84.07522:107 84.08298:271 85.06351:72 91.05527:90 92.04842:54 93.06059:54 94.06734:148 95.74991:78 96.04447:2555 96.07907:364 97.08527:72 98.06035:287 98.09391:90 100.07597:36 105.07296:72 106.06399:54 108.04238:161 108.0805…	Isoleucyl-Phenylalanine	C15H22N2O3	Organic acids and derivatives	Carboxylic acids and derivatives	HMDB0028914	null	-
M279T71	279.17	1.18158	4602.06	4206	6954.98	37792.4	37528.9	32678	21944.8	24153.1	22068.2	-	[M+H-CH4]+ 294.196	20	inhouse::Phe-Leu; false; [M+H]+	279.171	[M+H]+	316.752	747.389	1000	57.06881:107 68.05154:72 79.05314:72 84.07767:107 93.03183:72 94.06033:72 96.04292:72 96.07891:358 98.09515:107 108.08035:72 110.09663:179 112.07623:72 120.08276:72 122.05616:179 123.09119:72 127.03773:107 134.10017:107 136.10931:215 137.1228:72 138.12511:72 146.0598:72 148.11333:180 149.02219:879 150.12755:955 157.01358:36 160.07556:72 162.06139:72 172.07408:72 175.05457:73 177.10275:73 177.1384…	Phe-Leu	C15H22N2O3	Organic acids and derivatives	Carboxylic acids and derivatives	NA	NA	-
M280T170	280.129	2.841	1044.07	1786.08	855.046	3769.92	5333.55	4511.7	10530.8	10918.2	8370.06	-	-	7491	inhouse::Asn-Phe; false; [M+H]+	280.129	[M+H]+	756.652	898.463	875	44.04935:107 70.02302:36 87.05621:143 91.04995:197 94.04001:18 98.02404:36 103.04755:54 103.05328:72 107.05092:72 110.06425:36 118.06579:37 120.07522:219 120.07986:511 129.07545:36 130.06084:72 131.05482:72 144.0784:36 147.09607:54 149.02406:179 150.02563:215 154.06721:36 157.06328:90 166.08263:90 172.06494:36 172.07234:125 175.08644:438 177.09911:90 182.061:161 184.07492:18 191.02931:37 200.0733…	Asn-Phe	C13H17N3O4	Organic acids and derivatives	Carboxylic acids and derivatives	HMDB0028738	NA	-
M280T329	280.154	5.4791	30072.9	31427.7	31255.5	4206.9	4118.57	3611.65	3199.27	3587.12	3629	[256][M]+	-	142	massbank::Metalaxyl; LC-ESI-ITFT; MS2; CE	280.154	[M+H]+	818.271	986.532	1000	41.03664:18 45.034:464 46.06524:18 103.58834:18 117.05023:54 121.09211:54 128.06784:18 130.06526:54 132.08139:90 133.08955:125 134.09175:215 145.08832:161 146.09537:143 148.10962:477 149.02362:380 150.02347:276 154.01944:36 159.18669:39 160.11098:1915 162.12399:307 164.10254:36 165.11174:72 177.29413:36 188.11226:93 190.0775:39 192.13907:2143 201.04285:36 202.05128:127 208.13457:36 220.13788:744 …	Metalaxyl	C15H21NO4	-	-	NA	NA	-
M280T428	280.263	7.13567	1.36506e+06	1.35137e+06	1.29375e+06	2.68163e+06	2.49269e+06	2.38736e+06	831565	752787	726908	[257][M]+	[M+H]+ 279.256	21	hmdb::6,10,14-Trimethyl-5,9,13-pentadecatrien-2-one; E20; true; HMDB0034495	280.263	[M+NH4]+	449.079	768.716	1000	39.02202:293 41.03847:457 43.01768:107 43.05381:935 44.01445:273 53.03741:143 55.021:198 55.05453:4292 57.03568:288 57.06981:2004 58.06413:107 59.04859:145 65.03571:72 67.05439:4909 69.03351:265 69.06989:8670 70.064:398 71.04736:505 71.08427:1000 72.04478:322 72.08074:442 77.03194:148 77.04062:442 77.84842:79 79.05546:2027 80.81803:141 81.0696:12280 83.04858:505 83.08462:6179 84.0386:109 84.08003…	6,10,14-Trimethyl-5,9,13-pentadecatrien-2-one	C18H30O	Lipids and lipid-like molecules	Prenol lipids	HMDB0034495	null	-
M281T121	281.185	2.02318	103387	77271.7	85966.7	510099	504925	447754	268271	259229	212509	[260][M]+	-	58	inhouse::Brefeldin A; false; [M+H]+	281.186	[M+H]+	572.703	719.149	1000	56.05218:14 58.06504:21 67.0531:21 68.04663:36 69.03456:29 70.06507:79 72.07943:21 76.00408:7 77.04178:21 79.05161:21 80.04919:29 81.06826:21 82.06308:57 83.0704:29 84.07869:79 86.05978:29 86.09516:29 89.03938:7 91.05213:29 93.05878:21 94.06277:43 95.07216:36 96.08:143 97.09177:29 98.05988:51 98.09624:518 99.1059:21 100.0755:150 105.07102:36 107.07232:57 108.07858:79 110.05632:57 110.09633:79 111…	Brefeldin A	C16H24O4	-	-	NA	NA	-
M281T71	281.186	1.18742	17003.6	81633.4	37139.1	133787	114699	97127.2	81511.2	116376	226836	[261][M]+	[M+H-CH2]+ 294.196	20	inhouse::Brefeldin A; false; [M+H]+	281.186	[M+H]+	573.422	725.248	800	84.07608:72 96.08134:107 98.0948:365 106.06778:72 109.02899:72 122.0916:72 124.11283:143 128.0676:107 135.7433:73 136.08081:74 136.1154:676 137.12064:538 146.08658:73 148.11279:697 149.10095:73 150.13046:479 159.07417:107 172.07899:36 174.09483:107 176.14304:72 177.13403:143 180.10855:72 192.10158:107 192.16226:287 193.17569:107 200.14047:36 204.11981:72 208.11795:72 218.12857:73 219.18521:74 220…	Brefeldin A	C16H24O4	-	-	NA	NA	-
M281T152_2	281.186	2.52732	645330	598122	573552	2.67112e+06	2.60085e+06	2.89782e+06	1.53011e+06	1.52199e+06	1.51025e+06	[263][M]+	[M+H]+ 280.178	8	hmdb::Methyl (3b,11x)-3-Hydroxy-8-oxo-6-eremophilen-12-oate; E10; true; HMDB0041229	281.186	[M+H]+	646.845	729.115	611.111	44.04723:72 44.63779:36 55.01787:143 56.04814:143 67.05328:72 70.06525:215 71.04861:179 72.0808:72 79.05429:107 80.04935:287 81.06969:107 82.06452:322 83.04868:1132 84.08014:1257 85.06586:75 86.06256:107 88.0005:36 91.05228:143 94.06429:289 96.0483:147 96.0829:678 97.08912:78 98.06142:2455 98.09778:381 99.07088:110 100.07562:873 105.07114:107 106.06506:179 107.07098:107 108.08016:251 109.08818:10…	Methyl (3b,11x)-3-Hydroxy-8-oxo-6-eremophilen-12-oate	C16H24O4	Lipids and lipid-like molecules	Prenol lipids	HMDB0041229	null	-
M282T62	282.1	1.0376	4503.34	4547.27	5236.68	5385.15	6143.22	6491.43	7578.79	4390.64	3348.53	-	-	1677	hmdb::1-Methyladenosine; ENone; false; HMDB0003331	282.119	[M+H]+	626.121	749.708	1000	116.06081:74 134.0869:75 150.07713:1275 151.09612:40 282.1832:72	1-Methyladenosine	C11H15N5O4	Nucleosides, nucleotides, and analogues	Purine nucleosides	HMDB0003331	C02494	-
M282T67	282.119	1.11012	1443.79	1233.14	1213.61	3747.66	3838.8	3763.57	5144.43	4647.05	3857.18	-	-	44	hmdb::1-Methyladenosine; ENone; false; HMDB0003331	282.119	[M+H]+	626.121	749.708	1000	116.06081:74 134.0869:75 150.07713:1275 151.09612:40 282.1832:72	1-Methyladenosine	C11H15N5O4	Nucleosides, nucleotides, and analogues	Purine nucleosides	HMDB0003331	C02494	-
M282T144	282.119	2.39701	10316	8899.35	8778.7	31445.9	31718.9	28855.8	28781.2	25759.8	23210.4	-	-	5352	inhouse::2'-O-Methyladenosine; false; [M+H]+	282.119	[M+H]+	454.473	745.471	1000	57.03469:72 69.03364:107 97.03078:72 98.09927:36 101.05715:143 119.03109:143 136.06139:2881 150.12737:72 151.13263:215 205.14851:72 222.12671:72 247.17921:36 264.18045:72 273.97192:73 282.19287:482	2'-O-Methyladenosine	C11H15N5O4	Nucleosides, nucleotides, and analogues	Purine nucleosides	HMDB0004326	C04779	-
M282T473	282.279	7.8829	1.22778e+06	1.14414e+06	1.05735e+06	1.21166e+06	70732.4	1.31186e+06	1.46227e+06	1.23504e+06	1.47236e+06	-	-	1461	inhouse::Oleamide; false; [M+H]+	282.279	[M+H]+	766.428	920.726	1000	41.03485:72 41.03756:217 43.01953:259 43.05474:539 44.01165:111 55.02:185 55.05353:994 57.0688:1075 58.06527:143 65.03579:145 67.05564:548 69.06999:2435 70.06529:72 71.04867:117 71.08676:678 72.04129:115 72.07965:322 79.0556:360 80.81818:75 81.06975:914 83.04745:444 83.08478:2011 84.08279:72 85.06331:186 85.10109:470 86.06:359 86.09799:215 91.05369:181 93.06989:444 95.07649:80 95.08751:859 96.080…	Oleamide	C18H35NO	Lipids and lipid-like molecules	Fatty Acyls	HMDB0002117	C19670	-
M282T450	282.278	7.49412	1.67758e+07	1.58399e+07	1.56578e+07	2.09597e+07	2.06953e+07	2.17888e+07	1.00536e+07	8.94296e+06	8.03224e+06	[266][M]+	[M+H+NH3]+ 264.246 [M+H]+ 281.271	2	inhouse::Oleamide; false; [M+H]+	282.278	[M+H]+	807.978	951.381	1000	37.00573:72 38.01507:75 39.02298:498 41.03403:143 41.03856:2746 43.02148:229 43.0539:4244 43.80774:74 44.01361:684 55.02325:175 55.05364:9253 56.89089:107 57.06998:10078 57.92987:74 58.0643:485 59.04877:72 60.04479:287 65.03819:215 66.18781:80 67.05461:3927 68.85434:107 69.03492:421 69.06895:24443 69.91892:73 70.06306:397 70.88701:73 71.04762:293 71.08571:6456 72.04143:298 72.08219:1784 72.40027:…	Oleamide	C18H35NO	Lipids and lipid-like molecules	Fatty Acyls	HMDB0002117	C19670	-
M282T420	282.279	7.00175	811132	279496	819562	911747	995715	330348	984676	1.08147e+06	293152	-	-	6014	inhouse::Oleamide; false; [M+H]+	282.279	[M+H]+	811.191	914.063	967.742	39.02394:107 41.04225:107 43.05397:254 55.02121:74 55.05368:598 57.07002:446 67.05:72 67.05463:179 69.06544:153 69.07014:817 70.0678:111 71.0881:395 72.04383:72 72.08099:107 79.05699:222 80.82213:73 81.07116:589 83.04887:145 83.0862:908 85.10122:179 86.06013:251 93.06184:72 93.06728:179 93.0741:181 95.0835:602 97.06565:436 97.10044:713 97.4347:38 100.0744:215 102.67352:72 105.06554:73 107.08285:4…	Oleamide	C18H35NO	Lipids and lipid-like molecules	Fatty Acyls	HMDB0002117	C19670	-
M283T277	283.06	4.60905	4717.64	4675.18	5129.43	38286.2	45438.7	41241.4	50483.7	51618.6	44470.2	-	-	7132	inhouse::Damnacanthal; false; [M+H]+	283.06	[M+H]+	750.72	539.523	913.043	55.01789:36 63.02327:4 65.03578:14 68.99724:165 71.01176:11 74.01439:4 81.03415:11 89.03825:7 91.05235:25 93.03312:11 93.0699:7 95.01041:14 115.04829:25 115.05586:50 119.04958:14 121.02693:18 127.05194:25 128.05995:32 129.07033:50 131.04482:11 131.08524:18 133.02451:14 134.03627:11 137.02016:14 139.04431:11 141.0699:150 143.08478:11 144.05435:11 147.04437:318 149.02376:18 150.04781:7 151.05281:32…	Damnacanthal	C16H10O5	-	-	NA	NA	-
M283T312	283.06	5.20687	1643.13	1779.67	1800.23	5900.62	4946.46	5887.82	66330.3	60406.2	60765	-	[M+H]+ 282.052	6110	hmdb::Cochliophilin A; E10; true; HMDB0034445	283.06	[M+H]+	461.19	657.538	1000	89.03696:107 112.12999:36 115.05286:143 126.04478:36 127.06152:107 134.10007:36 137.02846:36 141.07327:400 153.06766:72 153.09561:36 157.06654:107 168.05553:73 169.06027:367 181.05602:72 182.33522:72 183.04146:288 187.07765:36 190.35818:73 197.05829:607 213.04909:117 224.04839:187 225.05147:4376 227.07071:395 228.28531:72 231.23718:76 241.06093:74 252.26523:127 253.05089:4085 255.06322:143 265.04…	Cochliophilin A	C16H10O5	Phenylpropanoids and polyketides	Flavonoids	HMDB0034445	null	-
M283T409	283.263	6.81623	25991.8	21073	20514.4	33373.4	22865.1	23320.4	28343.7	27963	24408	-	-	6862	inhouse::trans-13-Octadecenoic acid; false; [M+H]+	283.263	[M+H]+	795.375	917.943	807.692	43.01492:107 43.0631:36 56.0556:36 57.07095:215 59.63503:36 67.05103:107 69.06884:326 71.04988:107 71.08797:143 77.04202:36 79.05437:107 81.07104:251 83.05262:72 83.08351:215 84.08669:107 85.10241:72 93.06718:143 95.07927:72 95.08891:179 97.06416:109 97.09895:437 98.10207:74 106.07243:36 107.08276:107 109.10155:107 111.08115:72 114.09145:72 116.1917:36 121.10461:179 123.11143:72 123.95744:36 125.…	trans-13-Octadecenoic acid	C18H34O2	Lipids and lipid-like molecules	Fatty Acyls	NA	NA	-
M283T415	283.282	6.91048	196893	159336	147599	118438	142761	13253	10027.6	44405.1	192316	-	-	5978	inhouse::trans-13-Octadecenoic acid; false; [M+H]+	283.263	[M+H]+	795.375	917.943	807.692	43.01492:107 43.0631:36 56.0556:36 57.07095:215 59.63503:36 67.05103:107 69.06884:326 71.04988:107 71.08797:143 77.04202:36 79.05437:107 81.07104:251 83.05262:72 83.08351:215 84.08669:107 85.10241:72 93.06718:143 95.07927:72 95.08891:179 97.06416:109 97.09895:437 98.10207:74 106.07243:36 107.08276:107 109.10155:107 111.08115:72 114.09145:72 116.1917:36 121.10461:179 123.11143:72 123.95744:36 125.…	trans-13-Octadecenoic acid	C18H34O2	Lipids and lipid-like molecules	Fatty Acyls	NA	NA	-
M284T376	284.141	6.26933	7888.15	8409.18	6724.06	2783.29	2568.66	2350.04	887.689	655.864	715.175	-	-	2185	massbank::Metolachlor; LC-ESI-ITFT; MS2; CE	284.141	[M+H]+	607.239	851.513	941.177	41.03666:14 43.05474:29 45.03023:14 48.98854:7 55.05665:14 57.06878:50 68.05963:7 69.06525:14 71.08791:29 73.0661:43 76.97874:21 82.07219:7 83.08728:21 85.09972:14 86.06517:7 88.07602:64 91.05226:14 95.08604:14 96.08565:14 100.07419:14 102.09316:36 107.05194:14 109.06454:14 115.0557:14 116.10784:29 118.06224:14 119.08177:21 120.07783:21 130.11832:21 132.08128:36 133.0862:29 134.09656:72 143.07103…	Metolachlor	C15H22ClNO2	-	-	NA	NA	-
M284T331	284.295	5.51488	256817	222763	260530	121281	224740	103439	230468	256519	248448	-	-	3068	inhouse::Stearamide; false; [M+H]+	284.295	[M+H]+	890.965	916.581	700	43.05092:72 43.05463:143 55.05549:72 57.06866:215 58.0662:36 69.07217:72 71.04612:72 71.08541:72 74.05675:107 81.0683:36 88.06795:37 88.07722:435 100.06983:143 102.09019:215 111.08089:72 114.09873:36 116.10925:143 130.12305:179 144.13708:72 186.18971:72 279.08847:73 284.03146:79 284.29572:2275	Stearamide	C18H37NO	Lipids and lipid-like molecules	Fatty Acyls	HMDB0034146	C13846	-
M285T276	285.075	4.6039	330084	416226	319114	1.49511e+06	850540	917098	2.39187e+06	2.43664e+06	2.2503e+06	[274][M]+	-	850	inhouse::Maackiaine; false; [M+H]+	285.075	[M+H]+	940.581	964.983	1000	39.02036:29 39.02388:21 39.24474:7 43.01593:14 53.00362:57 53.50241:7 55.01801:129 61.01162:7 63.02338:14 65.03817:201 67.05574:322 68.99734:172 71.01306:21 74.09834:7 77.03961:93 79.05193:14 81.0317:29 89.03834:43 91.05109:64 92.02119:15 93.0332:606 95.04904:567 103.05305:14 107.01122:50 107.04629:129 107.56708:7 109.02934:29 115.05136:14 117.02897:29 118.03944:7 119.04654:143 120.64664:15 121.0…	Maackiaine	C16H12O5	Phenylpropanoids and polyketides	Isoflavonoids	HMDB0036629	C10502	-
M285T325	285.075	5.41267	569719	509277	530428	827865	787227	819582	1.52984e+06	1.37808e+06	1.49116e+06	[275][M]+	[2M+Na+K-H]+ 112.072	17	inhouse::Maackiaine; false; [M+H]+	285.075	[M+H]+	919.583	986.269	1000	39.0211:107 41.03662:179 51.02162:73 53.00143:406 53.69665:74 55.01788:721 57.5113:74 62.01608:75 65.03691:1233 65.74379:74 67.05331:2231 68.99606:1198 71.08318:110 76.79552:74 77.03828:752 79.0556:143 81.03288:287 83.0526:109 89.03826:181 91.0537:371 92.97048:81 93.03176:2811 94.99116:80 95.04897:2772 105.03072:107 107.00973:252 107.04625:688 109.02783:143 115.04982:72 117.03201:215 117.07326:75…	Maackiaine	C16H12O5	Phenylpropanoids and polyketides	Isoflavonoids	HMDB0036629	C10502	-
M285T224	285.076	3.73126	1569.52	1380.08	1528.17	6924.36	7074.85	6440.84	32070.3	25550.3	32726.7	-	-	4434	inhouse::Calycosin; false; [M+H]+	285.075	[M+H]+	718.98	821.906	529.412	55.0178:36 79.05548:72 81.03403:179 103.04281:36 107.84534:36 119.08179:72 123.04235:107 134.03937:107 137.01833:72 151.04395:215 175.04669:72 186.06088:36 213.04677:72 214.058:72 221.06287:36 225.0618:107 227.10875:36 229.08376:72 252.03398:36 253.05286:143 270.04498:287 285.07294:651	Calycosin	C16H12O5	-	-	NA	C01562	-
M285T197	285.096	3.27667	746.079	785.948	604.138	346.104	1889.49	2697.94	1691.69	1537.95	1847.28	-	-	8226	inhouse::Wogonin; false; [M+H]+	285.075	[M+H]+	720.143	847.145	500	196.05435:36 212.03806:36 229.09241:72 270.05438:251 285.05399:107 285.07068:183	Wogonin	C16H12O5	-	-	NA	C10197	-
M285T304	285.112	5.07001	10545.9	9590.57	31750.2	4742.48	4492.96	4200.71	3366.37	3604.23	3267.18	-	-	4510	inhouse::Mollugin; false; [M+H]+	285.111	[M+H]+	222.157	852.029	1000	81.07002:72 89.0825:36 94.04134:72 121.06448:72 123.04433:217 134.06595:74 137.03362:110 137.06007:716 151.04262:73 161.06161:107 165.09576:72 175.04897:72 199.07771:36 225.05582:107 225.10666:36 229.08626:107 242.05969:72 253.05321:107 256.08374:36 270.04764:215 270.08243:75 285.08279:340	Mollugin	C17H16O4	-	-	NA	NA	-
M287T294	287.091	4.89268	4917.01	4066.67	3927.85	11920.8	10378.8	11216.9	12323.9	12160.9	10428.6	[284][M]+	-	62	hmdb::5,7-dihydroxy-3-(4-methoxyphenyl)-3,4-dihydro-2H-1-benzopyran-4-one; E20; true; HMDB0129957	287.091	[M+H]+	598.391	465.915	520	65.05435:36 69.06681:143 77.09937:36 85.0324:72 107.04947:143 111.11868:107 117.0277:36 125.06079:72 128.06502:36 133.06712:72 135.04393:143 137.0634:179 149.05502:72 149.06364:110 151.04784:75 153.05388:834 157.64955:37 163.04449:215 168.95763:36 177.05199:143 179.08154:72 198.07072:72 213.08006:72 227.06648:72 241.09161:72 254.06276:72 255.07669:73 259.10037:73 269.04126:73 269.07831:296 271.06…	5,7-dihydroxy-3-(4-methoxyphenyl)-3,4-dihydro-2H-1-benzopyran-4-one	C16H14O5	Phenylpropanoids and polyketides	Isoflavonoids	HMDB0129957	null	-
M287T161	287.173	2.67895	21149	26649.1	17605.4	45083.1	36769.2	42641.4	25570.2	22731.7	23625.8	-	-	455	inhouse::4-Hydroxyestrone; false; [M+H]+	287.173	[M+H]+	736.417	723.028	500	269.03635:18 286.28061:41 287.17258:2216	4-Hydroxyestrone	C18H22O3	Lipids and lipid-like molecules	Sterol Lipids	HMDB0005895	NA	-
M288T112	288.203	1.86385	1007.88	1045.51	1019.04	9606.56	8324.04	11061.6	16662.9	12375.1	11013	[290][M]+	-	6078	inhouse::Arg-Leu; false; [M+H]+	288.204	[M+H]+	783.067	813.47	520	60.05235:36 60.06219:36 70.06415:251 86.09546:54 112.08224:72 112.08823:72 116.07011:72 130.09615:36 140.03542:36 158.08252:36 175.11818:143 179.03821:36 182.16582:36 207.03439:36 224.03186:36 228.17476:36 229.15495:36 250.20859:18 271.17017:54 288.20108:125	Arg-Leu	C12H25N5O3	Organic acids and derivatives	Carboxylic acids and derivatives	HMDB0028713	NA	-
M289T60	289.032	0.999233	3891.88	3346.42	3578.73	4458.71	5344.39	3428.35	1319.94	1068.67	1734.53	-	-	85	hmdb::N-Desalkyl flurazepam; E10; true; HMDB0061161	289.053	[M+H]+	558.574	810.986	500	81.03537:36 87.04531:36 97.078:36 115.04517:72 119.32084:36 144.11018:36 167.03355:72 183.08522:36 193.04649:36 203.05826:72 245.06775:143 271.04614:146 289.05197:875	N-Desalkyl flurazepam	C15H10ClFN2O	Organoheterocyclic compounds	Benzodiazepines	HMDB0061161	null	-
M289T65	289.053	1.08433	146026	132881	131077	20491.1	19492.6	24078.5	165165	151058	136627	[292][M]+	-	44	hmdb::N-Desalkyl flurazepam; E10; true; HMDB0061161	289.053	[M+H]+	558.574	810.986	500	81.03537:36 87.04531:36 97.078:36 115.04517:72 119.32084:36 144.11018:36 167.03355:72 183.08522:36 193.04649:36 203.05826:72 245.06775:143 271.04614:146 289.05197:875	N-Desalkyl flurazepam	C15H10ClFN2O	Organoheterocyclic compounds	Benzodiazepines	HMDB0061161	null	-
M289T195	289.07	3.25793	1163.73	1146.63	1050.29	3437.12	3411.17	2740.98	18746.1	22168.6	19178.3	[294][M]+	[M+K]+ 250.114	143	inhouse::Fustin; false; [M+H]+	289.071	[M+H]+	622.246	654.391	411.765	107.04912:179 119.04799:72 121.02688:143 123.05185:36 135.05507:72 145.04243:73 147.01175:73 147.09909:74 149.02538:860 152.00012:36 153.01686:252 156.01511:36 169.06746:72 181.06154:72 187.04271:72 197.06206:107 201.05489:73 204.98259:36 210.0705:75 213.05711:76 215.06956:1484 217.1331:76 225.06393:109 227.11516:73 243.05125:257 243.06447:631 245.09204:74 269.01556:36 271.06702:520	Fustin	C15H12O6	-	-	NA	C01378	-
M289T186	289.091	3.10263	4114.4	3578.63	3494.91	21846.4	21972.3	22325.8	8142.05	10120.6	7294.71	-	[2M+3H]3+ 432.126 [M+3H]3+ 864.25	6	inhouse::Fustin; false; [M+H]+	289.071	[M+H]+	622.246	654.391	411.765	107.04912:179 119.04799:72 121.02688:143 123.05185:36 135.05507:72 145.04243:73 147.01175:73 147.09909:74 149.02538:860 152.00012:36 153.01686:252 156.01511:36 169.06746:72 181.06154:72 187.04271:72 197.06206:107 201.05489:73 204.98259:36 210.0705:75 213.05711:76 215.06956:1484 217.1331:76 225.06393:109 227.11516:73 243.05125:257 243.06447:631 245.09204:74 269.01556:36 271.06702:520	Fustin	C15H12O6	-	-	NA	C01378	-
M289T154	289.091	2.57167	19871.8	16693.3	20487.4	17197.4	17607.3	12613.5	10702.3	12192.5	8025.42	-	-	2823	hmdb::Phlorin; E20; true; HMDB0035589	289.092	[M+H]+	836.148	688.902	666.667	41.04241:7 43.01893:36 45.03245:7 53.03983:29 55.01823:14 57.03605:29 61.02507:21 61.02728:50 69.03393:86 71.04779:29 72.08236:21 73.02663:29 81.03318:50 83.01686:7 85.02844:372 87.04433:21 91.0405:43 97.02824:143 99.0417:43 109.02952:50 126.64336:36 127.03938:5464 127.73112:29 127.96265:14 145.04773:36 229.13507:14 248.17917:29 271.17853:21 289.11417:21	Phlorin	C12H16O8	Organooxygen compounds	Carbohydrates and carbohydrate conjugates	HMDB0035589	null	-
M289T58	289.092	0.972433	59008.3	55002.4	60129.1	37317.7	41170.2	38265	36888.6	37011.8	33447.6	-	[M+2Na]2+ 532.215	47	hmdb::Glucosylisomaltol; E20; true; HMDB0038341	289.093	[M+H]+	494.484	667.93	562.5	43.0556:72 69.03004:72 69.03942:36 81.0341:215 85.0281:144 97.02376:72 99.0442:108 103.04146:73 107.04472:72 109.02628:364 111.0424:109 115.06035:74 123.04401:72 125.0257:109 127.04073:708 132.03113:36 137.01678:36 139.0376:108 145.05096:72 155.03418:72 163.04062:72 169.05099:72 188.07945:72 197.04036:36 223.06224:144	Glucosylisomaltol	C12H16O8	Organic oxygen compounds	Organooxygen compounds	HMDB0038341	null	-
M291T194	291.133	3.239	3038.71	3024.36	2920.62	12397.1	10518.4	11990.1	9649.36	10041.8	8721.19	[300][M]+	-	4662	massbank::Trimethoprim; LC-ESI-ITFT; MS2; CE	291.134	[M+H]+	478.165	750	1000	88.07361:72 134.05765:109 144.06465:362 226.89413:36 249.07686:36 290.23947:74 291.13275:675	Trimethoprim	C14H18N4O3	Benzenoids	Phenol ethers	HMDB0014583	C01965	-
M292T221	292.026	3.68775	3254.33	3587.73	3447.68	505.647	540.51	157.575	195.033	530.415	279.44	-	-	83	massbank::Thiamethoxam; LC-ESI-ITFT; MS2; CE	292.026	[M+H]+	867.181	802.666	421.053	99.01204:36 122.07014:107 131.96469:217 151.02502:37 180.0388:107 180.05396:109 181.05019:331 182.99738:36 210.05821:73 211.06642:185	Thiamethoxam	C8H10ClN5O3S	-	-	NA	NA	-
M292T183	292.129	3.0423	759.771	491.175	629.293	2294.06	2366.73	1656.12	4514.07	3919.05	4393.33	-	-	9251	inhouse::Ser-Trp; false; [M+H]+	292.129	[M+H]+	816.979	636.116	411.765	95.08474:36 118.06236:72 130.07175:36 132.08305:107 144.07802:107 146.05788:179 159.09767:109 187.86063:74 188.07166:558 199.09735:36	Ser-Trp	C14H17N3O4	Organic acids and derivatives	Carboxylic acids and derivatives	HMDB0029050	NA	-
M292T194	292.136	3.23683	516.748	614.791	465.36	2768.19	2181.18	2905.09	1914.98	1870.14	1575.57	[300][M+1]+	-	4663	inhouse::Ser-Trp; false; [M+H]+	292.129	[M+H]+	816.979	636.116	411.765	95.08474:36 118.06236:72 130.07175:36 132.08305:107 144.07802:107 146.05788:179 159.09767:109 187.86063:74 188.07166:558 199.09735:36	Ser-Trp	C14H17N3O4	Organic acids and derivatives	Carboxylic acids and derivatives	HMDB0029050	NA	-
M293T317	293.211	5.29072	21942	21205.7	24524.2	54382.6	55074.8	65994.8	36444.3	33347.9	34539	-	-	1850	hmdb::[7]-Paradol; E10; true; HMDB0040806	293.21	[M+H]+	411.124	732.486	473.684	43.05766:72 67.05347:72 71.08571:72 79.05322:143 81.0686:143 87.04285:36 91.0565:107 93.09862:73 95.04632:289 95.0835:109 99.0809:107 105.06409:72 105.07133:72 107.08577:251 115.05744:36 117.08247:72 121.06583:107 125.09846:72 127.1093:36 137.1012:36 144.09843:72 145.10036:72 147.12317:72 151.10661:107 163.10918:107 175.11783:36 179.04539:36 216.00256:72 223.13805:107 247.20796:72 275.20032:107 2…	[7]-Paradol	C18H28O3	Benzenoids	Phenols	HMDB0040806	null	-
M293T374	293.211	6.22583	62523	59563.2	58596.3	450242	390246	444179	219025	244327	201727	[306][M]+	[M+H-H20]+ 310.215	55	hmdb::(2'E,4'Z,7'Z,8E)-Colnelenic acid; E20; true; HMDB0030996	293.208	[M+H]+	434.503	598.011	580.645	55.05247:72 67.05447:179 69.06646:72 77.03826:72 79.05308:143 81.06973:179 83.04743:107 91.05637:107 93.07124:107 95.08336:179 97.06551:72 105.06541:107 107.04473:107 107.08272:107 109.06022:72 109.09856:107 111.08706:36 117.07777:36 119.08189:107 121.09991:107 123.07691:107 131.08354:72 133.10263:251 135.11417:72 137.09613:251 145.09517:72 147.11794:107 149.10126:72 151.11174:143 159.12082:107 1…	(2'E,4'Z,7'Z,8E)-Colnelenic acid	C18H28O3	Lipids and lipid-like molecules	Fatty Acyls	HMDB0030996	C16320	-
M293T293	293.211	4.88125	10343.2	10835.4	11096.5	22252.3	19093.6	22872.3	20135.2	19490.1	17563	[307][M]+	-	3239	inhouse::9-Oxo-10E,12Z,15Z-octadecatrienoic acid; false; [M+H]+	293.211	[M+H]+	515.836	615.129	500	67.05693:107 69.0713:143 79.05701:107 81.06609:72 81.06991:215 83.09137:72 91.05521:179 93.0687:107 95.08493:107 105.06852:143 107.08586:251 109.09584:143 117.06578:72 119.08059:107 121.09705:107 131.09029:72 133.09312:72 135.11772:36 147.10966:72 165.172:36 175.11066:72 265.06531:36 275.20093:215	9-Oxo-10E,12Z,15Z-octadecatrienoic acid	C18H28O3	-	-	NA	NA	-
M293T387	293.211	6.44228	15635.2	16033.1	12791	67572.1	63520.8	68121	36475.5	39256.6	39450	[308][M]+	[M+H-H20]+ 310.215	130	hmdb::(2'E,4'Z,7'Z,8E)-Colnelenic acid; E20; true; HMDB0030996	293.208	[M+H]+	434.503	598.011	580.645	55.05247:72 67.05447:179 69.06646:72 77.03826:72 79.05308:143 81.06973:179 83.04743:107 91.05637:107 93.07124:107 95.08336:179 97.06551:72 105.06541:107 107.04473:107 107.08272:107 109.06022:72 109.09856:107 111.08706:36 117.07777:36 119.08189:107 121.09991:107 123.07691:107 131.08354:72 133.10263:251 135.11417:72 137.09613:251 145.09517:72 147.11794:107 149.10126:72 151.11174:143 159.12082:107 1…	(2'E,4'Z,7'Z,8E)-Colnelenic acid	C18H28O3	Lipids and lipid-like molecules	Fatty Acyls	HMDB0030996	C16320	-
M294T172	294.144	2.86213	1474.34	881.057	1133.6	4753.12	4300.05	4259.29	8701.21	9489.14	8610.69	-	-	8756	inhouse::Gln-Phe; false; [M+H]+	294.144	[M+H]+	867.644	910.182	875	70.0675:18 73.02978:36 83.06016:474 84.04249:344 93.07244:18 101.06973:125 101.0825:18 120.08089:809 125.0603:19 129.06851:36 131.04622:36 137.06126:18 147.1178:36 153.55875:18 159.0049:36 166.08934:403 186.08394:72 203.1145:36 230.13652:90 231.11876:197 232.09663:36 259.116:36 276.13351:323 277.11765:72	Gln-Phe	C14H19N3O4	Organic acids and derivatives	Carboxylic acids and derivatives	HMDB0028804	NA	-
M295T60	295.128	0.998592	2650.58	2179.17	2011.39	7672.84	9031.92	7433.69	2918.79	3111	2726.23	-	-	85	inhouse::Glu-Phe; false; [M+H]+	295.128	[M+H]+	266.752	857.712	1000	70.02965:36 82.06439:36 85.03968:36 96.04403:72 111.03928:36 136.06943:72 136.07602:72 142.04251:72 142.05092:107 152.08183:73 154.08244:408 157.03088:37 158.09981:72 164.06628:72 178.08281:72 190.09108:72 206.08188:36 233.12407:72 249.08553:36 277.11774:256 295.12195:107	Glu-Phe	C14H18N2O5	Organic acids and derivatives	Carboxylic acids and derivatives	HMDB0029156	NA	-
M295T177	295.129	2.94424	2283.7	882.9	2079.05	4177.83	4334.23	3405	10087.7	8975.79	8811.56	-	-	9472	inhouse::Glu-Phe; false; [M+H]+	295.129	[M+H]+	689.655	896.199	1000	69.07097:73 70.06274:74 77.04055:73 84.04504:864 85.02924:73 97.02358:72 98.05847:72 102.05453:179 103.05418:80 111.58455:36 115.03289:76 120.08084:1967 131.04939:144 136.10725:72 149.05449:72 158.99237:36 164.11504:73 166.08746:878 180.09921:144 186.08965:215 198.96562:36 204.10384:36 217.13708:108 230.37001:73 231.11009:520 259.13409:108 277.1528:108 295.17026:144	Glu-Phe	C14H18N2O5	Organic acids and derivatives	Carboxylic acids and derivatives	HMDB0029156	NA	-
M295T175	295.165	2.90998	6640.61	6261.27	5914.7	17767.8	15829.5	17313.9	16844.6	14467.1	14884.4	-	-	204	inhouse::Ile-Tyr; false; [M+H]+	295.165	[M+H]+	508.973	815.187	833.333	44.04815:54 58.06308:18 69.06879:143 83.0603:90 85.02422:37 86.09536:982 91.05637:19 109.06319:18 118.06699:36 120.08263:90 121.07975:72 123.04562:72 131.05612:18 136.06798:54 136.07292:107 165.052:107 166.08595:36 167.08661:54 182.07593:72 232.112:54 277.14151:72	Ile-Tyr	C15H22N2O4	Organic acids and derivatives	Carboxylic acids and derivatives	HMDB0028919	NA	-
M295T96_2	295.164	1.60652	614.562	859.486	657.637	2888.48	2496.45	1752.39	1613.71	1764.36	1378.39	-	[2M+H]+ 147.087	177	inhouse::Tyr-Leu; false; [M+H]+	295.166	[M+H]+	454.827	736.553	500	154.0809:72 261.17072:36 295.15845:107	Tyr-Leu	C15H22N2O4	Organic acids and derivatives	Carboxylic acids and derivatives	HMDB0029109	NA	-
M295T319	295.226	5.3109	16412.8	15078.6	15957.4	53722.4	46893.9	43848.2	35184.6	34691.5	31930.2	[318][M]+	-	916	hmdb::9(10)-EpODE; E20; true; HMDB0010220	295.227	[M+H]+	593.029	512.753	548.387	41.04202:36 55.05343:143 64.97761:36 67.05206:107 71.09022:107 77.04187:36 79.05547:107 81.07089:179 85.06578:72 91.05489:143 93.0711:107 95.0846:143 97.06399:72 99.08344:72 107.07819:72 109.09694:72 111.07649:215 119.08789:107 129.08774:36 131.08823:36 133.09756:107 139.114:72 146.09863:36 149.13037:72 157.0963:72 159.12061:36 165.12608:72 167.14655:72 179.14717:36 241.20296:72 277.21381:107 295…	9(10)-EpODE	C18H30O3	Lipids and lipid-like molecules	Fatty Acyls	HMDB0010220	null	-
M295T358_2	295.226	5.96178	84575.6	70090.5	70935	185127	184112	177193	119812	130850	121340	[319][M]+	[M+H-H20]+ 312.231	6369	inhouse::9-Oxo-10(E),12(E)-octadecadienoic acid; false; [M+H]+	295.225	[M+H]+	559.982	591.062	640	55.05362:72 67.05342:72 69.07243:72 71.08685:143 79.0582:107 81.06857:72 83.08357:72 91.05512:36 95.04765:72 97.10179:72 99.07665:72 105.07708:36 121.09999:72 123.11773:36 125.0937:143 133.09944:72 151.11006:72 159.12444:36	9-Oxo-10(E),12(E)-octadecadienoic acid	C18H30O3	-	-	NA	NA	-
M295T304	295.226	5.06547	45555.4	39219.7	39333.7	101757	94912.1	87952.3	77628	69729.3	77538.5	[320][M]+	[M+H]+ 294.22	81	inhouse::9-Oxo-10(E),12(E)-octadecadienoic acid; false; [M+H]+	295.226	[M+H]+	786.468	844.802	960	41.03957:108 43.05586:179 55.01601:72 55.05687:184 57.07006:145 65.04282:36 67.05352:842 69.03029:72 69.07018:215 71.08457:376 77.03847:111 79.05328:327 81.03307:179 81.06994:474 83.05021:144 83.08754:295 85.0661:108 85.10387:108 87.0719:36 91.05522:621 93.06734:601 95.05326:145 95.0863:482 97.06154:112 97.10328:403 98.36115:73 99.07956:436 100.68568:37 103.05457:36 105.07428:364 107.08729:486 10…	9-Oxo-10(E),12(E)-octadecadienoic acid	C18H30O3	-	-	NA	NA	-
M295T393	295.226	6.54525	51772.7	52009.5	50248.6	533439	536386	470798	221494	248561	231454	[321][M]+	[M+Na+HCOOH]+ 226.236	35	inhouse::9-Oxo-10(E),12(E)-octadecadienoic acid; false; [M+H]+	295.227	[M+H]+	863.09	915.111	1000	38.01943:18 39.02211:54 41.03947:236 43.01685:197 43.0539:321 43.47748:18 48.97579:36 53.03857:449 55.01695:107 55.05362:751 57.03369:107 57.06995:298 59.04982:72 65.03929:180 65.04726:40 66.84888:39 67.05457:2872 69.03369:198 69.07008:2443 69.8032:36 71.08566:363 73.0602:36 77.03959:344 77.67304:39 78.80726:38 79.05442:2699 80.12783:41 80.78271:59 81.03423:4203 81.06855:2745 81.33324:37 82.8276:…	9-Oxo-10(E),12(E)-octadecadienoic acid	C18H30O3	-	-	NA	NA	-
M296T347	296.116	5.78853	7653.39	6686.45	6444.03	256.147	348.407	145.003	118.972	752.993	59.1429	-	-	1094	inhouse::Triadimenol A; false; [M+H]+	296.115	[M+H]+	551.682	731.091	750	57.07092:36 70.03927:812 99.07653:37 145.06279:36 149.02707:107	Triadimenol A	C14H18ClN3O2	-	-	NA	NA	-
M296T293	296.16	4.8882	3915.28	3637.37	3101.29	577.275	758.476	530.788	573.421	656.392	630.504	-	-	62	inhouse::Oxadixyl; false; [M+NH4]+	296.161	[M+NH4]+	760.447	780.422	777.778	45.03223:179 88.03778:107 88.05368:36 102.0463:73 102.05486:287 105.06699:107 117.05957:107 118.0625:72 119.08357:179 120.07964:107 121.06431:143 132.07507:224 132.07994:633 133.08974:790 134.09357:112 137.99727:36 189.09769:36 191.09734:143 192.10796:154 207.07872:75 214.98692:76 219.11676:1425	Oxadixyl	C14H18N2O4	-	-	NA	C18753	-
M296T387	296.258	6.45808	40314.5	49457.4	44917.1	104912	93553	103234	54006.5	50425.9	48650.9	-	[M+H-CH2]+ 309.268	8376	hmdb::Punicic acid; E20; true; HMDB0030963	296.258	[M+NH4]+	571.323	581.33	548.387	43.05291:36 55.01795:107 57.06884:72 69.07122:143 77.03958:36 81.06854:143 83.08485:107 91.06186:36 93.06997:107 95.08484:179 97.09763:72 107.07992:72 109.09721:143 119.08665:72 121.09383:72 125.09692:72 135.11104:107 141.12701:72 147.11983:36 149.02557:215 153.12364:107 161.13319:72 219.21516:72 233.23227:36 261.22345:179 279.22852:72	Punicic acid	C18H30O2	Lipids and lipid-like molecules	Fatty Acyls	HMDB0030963	C08364	-
M297T164	297.181	2.74124	19357	14312.6	16446.4	43122.7	45630.5	45801.4	42305.2	38811.3	32982.1	[325][M]+	-	7372	hmdb::Exemestane; ENone; false; HMDB0015125	297.18	[M+H]+	783.15	777.559	500	80.04818:12 83.07195:48 84.07507:36 96.08028:119 97.08787:477 98.09652:143 105.2306:12 107.05068:84 110.09661:325 111.10355:179 121.08451:12 123.09899:36 124.11011:131 125.11588:84 132.05562:12 134.0936:12 136.11258:407 137.12277:49 138.12839:994 149.11525:36 150.12578:239 151.13452:96 152.14314:191 168.14171:191 172.81026:12 237.11972:36 238.132:275 251.13626:48 252.15556:36 254.84021:12 278.257…	Exemestane	C20H24O2	Lipids and lipid-like molecules	Sterol Lipids	HMDB0015125	C08162	-
M297T105	297.181	1.74787	1775.83	1771.45	2077.42	11476.4	9614	10136.8	2816.21	3266.59	7367.48	-	-	247	massbank::Exemestane; LC-ESI-ITFT; MS2; CE	297.18	[M+H]+	473.865	686.115	500	116.07292:36 140.00337:36 164.10258:36 222.88716:36 261.15701:108 263.17377:144 265.03043:108 279.16687:288 281.03403:72 282.63196:36 297.18292:776	Exemestane	C20H24O2	Lipids and lipid-like molecules	Sterol Lipids	HMDB0015125	C08162	-
M298T348	298.273	5.79417	10456.1	8837.36	14385.3	14533.5	17619	11188.9	11475.2	10103.7	8775.6	-	-	1125	hmdb::Linoleic acid; ENone; false; HMDB0000673	298.273	[M+NH4]+	665.647	776.345	587.302	43.01965:7 44.05956:4 46.8605:4 55.05366:21 57.07106:29 67.04999:11 67.05346:21 69.07012:47 70.04179:18 71.08452:29 78.0407:4 81.06734:36 83.08749:36 85.10123:18 88.07491:7 91.05518:11 93.06866:18 95.08765:39 97.10046:25 99.08234:7 101.05726:4 105.07281:11 107.08434:21 109.09872:39 111.07532:7 111.11848:18 119.08668:14 121.09386:7 121.10007:18 123.08178:7 123.11311:21 125.09536:7 129.0945:4 133.0…	Linoleic acid	C18H32O2	Lipids and lipid-like molecules	Fatty Acyls	HMDB0000673	C01595	-
M298T403	298.274	6.71094	46153.1	32605.2	30212.7	37509.4	33841.6	31215.9	38107.4	29991.6	27875.3	[327][M]+	-	2160	hmdb::Linoleic acid; ENone; false; HMDB0000673	298.274	[M+NH4]+	519.889	740.654	477.273	55.04952:72 55.05476:107 57.07111:107 67.05466:179 69.06783:143 71.08932:107 74.04738:36 81.06484:143 81.06866:179 83.04892:107 83.08624:107 85.09997:72 91.05387:72 93.07007:143 95.08493:251 97.10049:107 105.0714:107 109.09728:143 111.11852:72 119.08824:107 121.1001:72 123.10844:107 130.42004:36 133.10445:107 135.12091:72 139.11603:72 141.12871:107 147.11298:72 150.02887:107 151.14838:72 154.1388…	Linoleic acid	C18H32O2	Lipids and lipid-like molecules	Fatty Acyls	HMDB0000673	C01595	-
M299T308	299.091	5.12781	11335.9	10957.6	11327.6	283881	277998	282975	386645	417745	379576	-	-	2710	inhouse::3-(3,4-Dimethoxyphenyl)-7-hydroxycoumarin; false; [M+H]+	299.091	[M+H]+	789.098	864.472	923.077	89.04089:36 107.04615:215 115.05575:72 118.04234:107 119.04792:107 121.0237:179 137.01997:143 137.06461:107 152.06093:107 153.06914:143 155.09204:36 162.03218:143 165.01907:107 177.04962:73 181.06326:294 190.02087:107 191.02864:72 197.05591:72 198.06624:73 199.07317:441 209.06239:107 210.06412:179 211.06824:72 212.08298:251 225.05519:179 226.0605:219 227.06381:179 228.07787:107 237.05591:143 238.…	3-(3,4-Dimethoxyphenyl)-7-hydroxycoumarin	C17H14O5	Phenylpropanoids and polyketides	Coumarins and derivatives	NA	NA	-
M299T319	299.091	5.31893	19680	18532.2	18785.1	489343	449418	438781	1.55157e+06	1.72238e+06	1.46421e+06	[331][M]+	[M+H]+ 298.084	14	inhouse::3-(3,4-Dimethoxyphenyl)-7-hydroxycoumarin; false; [M+H]+	299.091	[M+H]+	789.098	864.472	923.077	89.04089:36 107.04615:215 115.05575:72 118.04234:107 119.04792:107 121.0237:179 137.01997:143 137.06461:107 152.06093:107 153.06914:143 155.09204:36 162.03218:143 165.01907:107 177.04962:73 181.06326:294 190.02087:107 191.02864:72 197.05591:72 198.06624:73 199.07317:441 209.06239:107 210.06412:179 211.06824:72 212.08298:251 225.05519:179 226.0605:219 227.06381:179 228.07787:107 237.05591:143 238.…	3-(3,4-Dimethoxyphenyl)-7-hydroxycoumarin	C17H14O5	Phenylpropanoids and polyketides	Coumarins and derivatives	NA	NA	-
M299T158	299.196	2.63476	21980	19701.8	20006.4	43109	19560.2	21935.1	21835.7	23613.6	17917.4	[333][M]+	-	737	hmdb::9'-desmethylgranisetron; E10; true; HMDB0061061	299.196	[M+H]+	601.086	770.15	500	82.06612:72 97.08669:107 109.0871:72 110.09682:179 136.11115:288 138.1286:636 141.5184:36 150.12079:258 151.13818:568 167.15085:107 168.14006:107 171.55222:36 240.14783:107 265.02402:72 281.05115:179 281.1861:322 282.1958:107 299.19775:2354	9'-desmethylgranisetron	C17H22N4O	Organoheterocyclic compounds	Benzopyrazoles	HMDB0061061	null	-
M301T238	301.047	3.96646	125.469	125.617	193.163	670.003	864.793	857.552	6350.07	7033.96	8084.94	-	-	2839	hmdb::Chrysoeriol; ENone; false; HMDB0030667	301.07	[M+H]+	800.017	821.313	666.667	241.04733:72 269.02924:36 283.05191:145 286.0463:520 301.06833:800	Chrysoeriol	C16H12O6	Phenylpropanoids and polyketides	Flavonoids	HMDB0030667	C04293	-
M301T298	301.071	4.96975	143313	147753	149724	98215.5	100122	99805.4	58421.3	58783.3	52658.5	[336][M]+	-	5169	hmdb::Chrysoeriol; ENone; false; HMDB0030667	301.071	[M+H]+	453.643	863.723	1000	112.0129:72 135.076:72 139.00388:72 155.07596:36 163.04378:36 166.9985:109 168.0074:254 175.07254:36 199.07901:108 218.87799:36 238.06801:108 240.0703:108 242.09196:72 245.07845:72 245.11826:108 255.05811:72 256.06952:108 257.08066:215 258.05069:108 269.04538:72 283.05188:72 284.06491:218 285.05832:149 285.06784:335 286.06061:387 290.15955:36 299.08929:215 301.07327:1982	Chrysoeriol	C16H12O6	Phenylpropanoids and polyketides	Flavonoids	HMDB0030667	C04293	-
M301T241	301.07	4.02223	10931.5	10330.9	10448.3	21105	22364.6	20574.6	32494.2	34922.5	73348.8	-	-	3498	hmdb::Chrysoeriol; ENone; false; HMDB0030667	301.07	[M+H]+	800.017	821.313	666.667	241.04733:72 269.02924:36 283.05191:145 286.0463:520 301.06833:800	Chrysoeriol	C16H12O6	Phenylpropanoids and polyketides	Flavonoids	HMDB0030667	C04293	-
M301T263	301.071	4.37784	7314.03	6601.41	7525.41	15892.7	15316.9	14992	16559.5	15560.3	15236.5	-	-	115	hmdb::Chrysoeriol; ENone; false; HMDB0030667	301.07	[M+H]+	642.743	796.309	666.667	151.99857:72 167.03923:72 213.04492:72 241.04111:72 241.05865:72 263.17606:74 272.11215:36 283.05945:110 286.0491:757 294.20569:74 301.07123:606 301.37515:38	Chrysoeriol	C16H12O6	Phenylpropanoids and polyketides	Flavonoids	HMDB0030667	C04293	-
M301T199	301.071	3.3245	3310.74	3257.51	2926.46	14001.6	13741.9	13397.7	25739.3	24915	24031.9	[337][M]+	[M+H-C3H2O3]+ 386.073	29	hmdb::Chrysoeriol; ENone; false; HMDB0030667	301.071	[M+H]+	351.386	887.504	1000	85.02576:36 137.0237:143 155.07494:36 176.01257:72 189.05714:72 197.06645:107 211.0956:73 213.05138:294 225.0517:108 238.9303:73 240.02518:73 241.05678:293 250.98187:73 255.0612:107 258.07422:73 268.04184:109 269.04391:403 280.54932:36 283.05035:143 286.05191:216 301.07166:911 301.13782:80	Chrysoeriol	C16H12O6	Phenylpropanoids and polyketides	Flavonoids	HMDB0030667	C04293	-
M302T329	302.137	5.476	10658.9	9647.48	8373.34	6827.58	5731.67	6233.23	8483.52	7927.25	6746.37	-	-	7033	inhouse::Oxymorphone; false; [M+H]+	302.136	[M+H]+	877.55	877.55	1000	284.15576:36 302.13559:215	Oxymorphone	C17H19NO4	Benzenoids	Phenanthrenes and derivatives	HMDB0015323	C08019	-
M302T168	302.207	2.80535	1472.49	1259.55	956.846	5755.36	4189.44	5772.71	7361.92	10860.8	9996.27	-	-	2331	inhouse::Leu-Gly-Leu; false; [M+H]+	302.206	[M+H]+	412.375	651.926	500	55.05519:36 69.07775:73 72.07919:396 72.63297:74 76.27:72 86.09491:998 122.04929:36 141.10126:72 185.16591:362 189.12241:107	Leu-Gly-Leu	C14H27N3O4	Organic acids and derivatives	Carboxylic acids and derivatives	NA	NA	-
M302T209	302.207	3.4858	1482.66	1861.26	1574.26	8246.83	7471.85	6702.51	11939.3	12113.2	12162.5	-	-	1753	inhouse::Leu-Gly-Leu; false; [M+H]+	302.208	[M+H]+	742.251	731.757	500	75.05083:73 86.09292:396 141.12885:36 143.11713:143	Leu-Gly-Leu	C14H27N3O4	Organic acids and derivatives	Carboxylic acids and derivatives	NA	NA	-
M303T299	303.085	4.98189	5584.04	4954.62	4838.78	2469.81	3821.62	7581.84	6494.74	7626.61	6024.74	[336][M+2]+	-	94	hmdb::4',5,7-Trihydroxy-3-methoxyflavanone; E10; true; HMDB0040560	303.087	[M+H]+	518.285	665.074	500	121.10628:36 137.05994:72 151.03905:72 175.14981:36 275.1048:36 285.07581:143 303.06955:107	4',5,7-Trihydroxy-3-methoxyflavanone	C16H14O6	Phenylpropanoids and polyketides	Flavonoids	HMDB0040560	null	-
M303T240	303.086	3.9993	2389.73	2298.26	2034.61	8409.94	7624.83	11789.7	18051.8	13335.6	14017.6	-	-	6920	hmdb::Ferreirin; E20; true; HMDB0031657	303.086	[M+H]+	649.247	607.087	428.571	90.04002:36 93.03266:71 119.04755:71 123.03574:71 123.04357:214 125.06:214 135.03986:107 137.05931:286 147.04556:73 151.04185:514 153.05312:250 156.90672:36 163.07079:36 179.01845:37 179.03546:325 225.05084:107 253.04576:107 257.08969:71 285.07498:71 303.06131:107 303.07361:107 303.08835:143	Ferreirin	C16H14O6	Phenylpropanoids and polyketides	Isoflavonoids	HMDB0031657	C10419	-
M304T198	304.165	3.3041	1685.42	1443.55	1421.73	6085.4	4822.57	4899.29	7722.66	9250.72	6737.87	[345][M]+	-	29	inhouse::Val-Trp; false; [M+H]+	304.164	[M+H]+	589.615	852.683	818.182	55.05684:72 69.07135:180 70.20859:36 72.07984:543 73.2584:36 111.11412:107 118.06877:72 130.06398:72 142.06822:36 144.0885:36 146.05818:287 159.08553:107 168.13997:36 170.06085:109 188.07202:685 189.14064:38 198.96425:36 205.09424:217 247.1907:72 265.19867:72 304.16953:72	Val-Trp	C16H21N3O3	Organic acids and derivatives	Carboxylic acids and derivatives	HMDB0029138	NA	-
M304T450	304.261	7.50151	42302.8	37597.8	38023.9	48640.8	42402.3	53715.7	29481.2	28350.6	23983.4	[346][M]+	-	464	massbank::Fenpropimorph; LC-ESI-ITFT; MS2; CE	304.261	[M+H]+	317.105	750	1000	57.07433:36 109.99609:36 111.11716:215 304.2485:72	Fenpropimorph	C20H33NO	Benzenoids	Benzene and substituted derivatives	HMDB0037270	NA	-
M307T270	307.057	4.50092	8362.72	2143.59	7706.86	26761.6	27042.2	27253.8	32876.9	61957.1	32718	-	-	6262	hmdb::Benzo[a]pyrene-9,10-oxide; E10; true; HMDB0060090	307.057	[M+K]+	552.916	750	1000	269.08929:107 285.08206:36	Benzo[a]pyrene-9,10-oxide	C20H12O	Benzenoids	Pyrenes	HMDB0060090	null	-
M308T242	308.171	4.02575	1125.06	899.932	807.475	17089.6	14611.6	15588.1	21888.7	21049.9	20393.2	-	-	3499	inhouse::Methanone, (1-butyl-1H-indol-3-yl)(4-methoxyphenyl)-; false; [M+H]+	308.171	[M+H]+	299.338	870.591	1000	124.06112:12 135.02875:131 136.0695:12 139.11411:36 148.99084:25 152.05751:1136 162.07182:24 188.07544:12 190.07164:72 272.15158:24 290.1622:84 308.10504:73 308.17197:381	Methanone, (1-butyl-1H-indol-3-yl)(4-methoxyphenyl)-	C20H21NO2	Benzenoids	Benzene and substituted derivatives	NA	NA	-
M308T460	308.294	7.66573	25787.6	25394.2	26081.9	28058.4	25075.2	28446.7	9536.43	9232.2	7931.31	-	-	5052	hmdb::(3S,6E,10E)-1,6,10,14-Phytatetraen-3-ol; E40; true; HMDB0035083	308.296	[M+NH4]+	567.612	466.433	483.871	55.05354:72 67.05332:72 69.06763:251 71.09151:72 81.06337:107 81.06973:251 83.08475:107 84.08276:72 91.06039:36 93.07802:72 95.08608:215 97.10027:143 103.05003:36 107.08267:143 109.09704:143 111.1138:72 121.09363:72 123.10818:72 133.10254:72 135.12064:107 139.11076:72 147.12639:72 149.13391:107 165.12616:72 175.15126:72 270.27448:72 291.25748:72	(3S,6E,10E)-1,6,10,14-Phytatetraen-3-ol	C20H34O	Lipids and lipid-like molecules	Prenol lipids	HMDB0035083	null	-
M309T305	309.167	5.0777	1592.62	1511.5	9946.05	8554.08	7020.03	5026.25	6939.43	6963.1	7899.97	-	-	4548	inhouse::Vincanidine; false; [M+H]+	309.166	[M+H]+	495.194	750	1000	77.04165:12 93.07088:12 105.08675:12 131.09933:12 145.10158:24 283.0304:12 309.16901:96 309.19135:24	Vincanidine	C19H20N2O2	Alkaloids and derivatives	-	NA	NA	-
M309T364	309.205	6.06743	25662.4	25320.8	13899.1	41263.9	37908	39213.2	25251.6	20128.8	20600.8	[359][M]+	-	3958	hmdb::Corchorifatty acid D; E20; true; HMDB0033243	309.206	[M+H]+	581.158	530.466	533.333	43.01968:72 55.05369:107 67.05581:107 69.07016:143 79.04698:72 79.05452:179 81.06992:215 83.08624:143 91.05387:72 93.0687:107 95.0808:72 97.09911:251 105.06995:107 107.08147:107 109.06927:72 119.08364:143 121.10012:107 123.08339:72 125.09856:143 129.09937:36 135.07991:72 135.11929:72 142.07822:72 145.10219:107 147.08047:107 147.11987:107 159.11746:107 165.09567:72 175.1068:72 223.13196:251 249.15…	Corchorifatty acid D	C18H28O4	Lipids and lipid-like molecules	Fatty Acyls	HMDB0033243	null	-
M310T69	310.176	1.15007	65.6377	107.455	133.404	1489.47	1361.33	1783.64	2790.5	2556.45	2256.05	-	-	5725	inhouse::Tyr-Lys; false; [M+H]+	310.176	[M+H]+	693.961	715.714	428.571	72.08208:73 84.07765:436 109.82411:37 129.1057:107 130.05093:107 136.07137:143 140.07373:36 147.11125:72 293.15567:72	Tyr-Lys	C15H23N3O4	Organic acids and derivatives	Carboxylic acids and derivatives	HMDB0029110	NA	-
M310T355	310.237	5.92282	5573.44	6022.45	5640.43	14631.5	24826.7	15028.6	16568	17779.7	8401.99	[361][M]+	-	9314	hmdb::(2'E,4'Z,7'Z,8E)-Colnelenic acid; E10; true; HMDB0030996	310.237	[M+NH4]+	558.993	631.474	419.355	43.05395:179 55.05473:107 67.05581:72 69.06899:143 71.08575:179 77.04465:36 79.0583:72 81.07248:143 83.08625:143 95.08083:107 97.06574:107 99.081:143 107.08296:72 111.07391:72 114.10071:36 121.06442:107 125.09229:107 131.08867:36 139.11946:72 149.09637:72 151.11723:72 177.12155:72 233.22586:36 275.19849:107 292.22311:221 293.2113:795 297.0737:42	(2'E,4'Z,7'Z,8E)-Colnelenic acid	C18H28O3	Lipids and lipid-like molecules	Fatty Acyls	HMDB0030996	C16320	-
M310T365	310.31	6.09018	609280	542396	783883	129311	421163	119880	436273	552919	536051	[362][M]+	-	3955	hmdb::Geranylcitronellol; E20; true; HMDB0032147	310.31	[M+NH4]+	364.956	659.616	766.667	39.02554:73 41.03847:220 43.01768:109 43.05381:488 44.01352:144 55.01788:294 55.0556:588 57.07091:1419 60.04245:73 67.04981:253 67.05444:472 69.03591:189 69.06995:2326 71.0498:185 71.08553:986 72.04484:179 72.0796:179 79.05302:288 81.06968:1230 81.82928:73 83.05253:309 83.08471:2019 84.08142:144 85.06454:145 85.10362:444 86.05992:400 86.09661:218 87.0835:73 91.05765:184 93.0698:524 95.08466:1124 …	Geranylcitronellol	C20H36O	Lipids and lipid-like molecules	Prenol lipids	HMDB0032147	null	-
M311T155	311.074	2.57686	18023.6	14478.3	16508.7	8025.76	6842.48	4667.22	4932.23	5614.92	5884.97	[363][M]+	-	2828	massbank::Sulfadimethoxine; LC-ESI-ITFT; MS2; CE	311.074	[M+H]+	628.827	750	1000	149.0237:72 311.07199:179	Sulfadimethoxine	C12H14N4O4S	Benzenoids	Benzene and substituted derivatives	HMDB0015621		-
M311T374	311.221	6.22675	27742.9	28431.2	26485.7	172063	162827	175532	104358	109334	81810.9	[365][M]+	[M+H]+ 310.215	55	inhouse::9-Oxo-11-(3-pentyl-2-oxiranyl)-10E-undecenoic acid; false; [M+H]+	311.221	[M+H]+	520.574	725.738	785.714	41.03831:72 55.01774:72 67.05431:215 69.06747:143 71.08183:72 74.10172:36 79.05542:143 81.07084:287 83.08459:215 85.06313:72 87.07944:36 91.05486:251 93.06153:72 93.06834:215 95.05015:107 95.08595:215 97.10014:107 99.0792:107 105.06959:143 107.08256:322 109.09988:251 111.04076:143 113.09185:72 117.07303:72 119.08173:107 121.0982:107 123.07832:143 125.09346:143 129.64995:36 131.08662:107 133.09923…	9-Oxo-11-(3-pentyl-2-oxiranyl)-10E-undecenoic acid	C18H30O4	-	-	NA	NA	-
M311T318	311.221	5.30171	54109.1	32056.1	33857.6	93342.3	83871.4	90183.8	51790.8	44940.7	47871.9	[366][M]+	[M+H-H20]+ 328.225	128	inhouse::9-Oxo-11-(3-pentyl-2-oxiranyl)-10E-undecenoic acid; false; [M+H]+	311.221	[M+H]+	576.03	799.827	880.952	41.03793:36 43.05418:143 55.01723:36 55.0539:125 59.05119:18 65.03957:36 67.05484:125 69.03279:54 69.07034:90 71.04664:54 71.08354:161 79.05342:161 81.03194:72 81.07262:215 83.04778:125 83.08382:233 85.02978:54 88.80153:18 91.05535:215 93.07019:179 95.04926:327 95.08643:197 97.05888:36 97.06305:90 97.09922:251 99.04594:36 99.07967:143 101.09858:36 105.07584:125 107.05232:72 107.08594:215 109.0619…	9-Oxo-11-(3-pentyl-2-oxiranyl)-10E-undecenoic acid	C18H30O4	-	-	NA	NA	-
M311T386	311.221	6.44102	9258.42	9272.21	7321.16	46447.7	39901.8	44540.7	22208.2	27166.4	23094.4	-	[M+H]+ 310.215	130	inhouse::9-Oxo-11-(3-pentyl-2-oxiranyl)-10E-undecenoic acid; false; [M+H]+	311.221	[M+H]+	520.574	725.738	785.714	41.03831:72 55.01774:72 67.05431:215 69.06747:143 71.08183:72 74.10172:36 79.05542:143 81.07084:287 83.08459:215 85.06313:72 87.07944:36 91.05486:251 93.06153:72 93.06834:215 95.05015:107 95.08595:215 97.10014:107 99.0792:107 105.06959:143 107.08256:322 109.09988:251 111.04076:143 113.09185:72 117.07303:72 119.08173:107 121.0982:107 123.07832:143 125.09346:143 129.64995:36 131.08662:107 133.09923…	9-Oxo-11-(3-pentyl-2-oxiranyl)-10E-undecenoic acid	C18H30O4	-	-	NA	NA	-
M313T315	313.07	5.24457	893.448	890.003	918.474	12957.5	10701.6	13608.2	30937.3	23929.7	28136.4	[369][M]+	-	585	hmdb::Wairol; E10; true; HMDB0033993	313.07	[M+H]+	408.549	696.983	666.667	109.10702:36 155.10057:72 255.05585:72 268.02252:72 272.26779:36 283.07089:107 298.03271:72 298.06439:148 301.10513:36 313.0524:74 313.07489:444	Wairol	C17H12O6	Phenylpropanoids and polyketides	Isoflavonoids	HMDB0033993	null	-
M313T283	313.107	4.70957	663.102	637.864	623.151	21743.4	20626.8	21978.2	5119.34	5600.13	6062.94	-	-	27	inhouse::5,7,4'-Trimethoxyflavone; false; [M+H]+	313.106	[M+H]+	508.051	777.36	666.667	136.05293:36 171.15048:36 179.07355:72 298.05249:72 313.11014:72	5,7,4'-Trimethoxyflavone	C18H16O5	Phenylpropanoids and polyketides	Flavonoids	HMDB0030842	NA	-
M313T350	313.107	5.82533	1821.3	1141.65	774.838	1473.41	1263.55	1571.24	43872.9	46997.4	45858	[371][M]+	[M+H]+ 312.099	6735	inhouse::7,3',4'-Trimethoxyflavone; false; [M+H]+	313.107	[M+H]+	801.678	886.323	1000	71.72053:18 78.05065:18 89.03571:18 108.05835:72 115.05445:18 121.06433:90 132.05562:54 133.06534:36 136.01375:54 149.02385:36 152.06474:54 157.10378:18 165.06842:36 180.04277:36 181.05986:54 196.09012:36 198.06868:36 209.069:36 211.07489:54 213.08829:125 225.08115:36 226.0929:72 237.04778:54 237.063:36 239.06763:72 240.07967:54 241.08287:36 242.08818:55 249.07912:37 252.0791:691 254.09883:179 25…	7,3',4'-Trimethoxyflavone	C18H16O5	Phenylpropanoids and polyketides	Flavonoids	NA	NA	-
M313T304	313.237	5.06825	10737.6	9056.43	9386.31	25233.7	23139.8	20895.7	18149.5	15851.5	16385.9	[372][M]+	[M+H-H20]+ 330.238	81	hmdb::9,10-DiHODE; E20; true; HMDB0010221	313.237	[M+H]+	487.064	600.328	709.677	39.02459:36 41.04473:36 43.05188:107 53.04046:36 55.05554:215 58.26228:36 67.05325:251 69.06638:107 69.06991:358 71.0843:143 79.05175:215 81.07094:327 83.04865:143 83.0834:287 85.47792:36 91.05226:143 91.07113:36 93.0698:252 95.08192:107 95.08743:251 97.06267:143 97.10163:179 99.07649:179 105.06824:179 107.04759:72 107.08412:289 109.0631:144 109.0985:366 111.07956:179 119.08492:251 119.70987:36 1…	9,10-DiHODE	C18H32O4	Lipids and lipid-like molecules	Fatty Acyls	HMDB0010221	null	-
M313T325	313.237	5.41244	31510.2	28371.8	29502.2	33654.4	32092.1	41212.2	21455.6	21947.9	21715.1	[373][M]+	-	1043	hmdb::9,10-DiHODE; E20; true; HMDB0010221	313.237	[M+H]+	513.55	613.143	645.161	55.05272:107 67.04893:72 69.06552:107 71.08698:143 79.0533:107 81.06996:179 83.04894:107 83.07983:72 93.07008:143 95.08494:251 96.03194:36 97.09911:215 99.08237:179 100.52138:36 107.05222:72 107.08729:215 109.05892:72 109.09874:251 117.71905:36 119.08205:72 121.09851:107 123.04103:107 125.09534:215 127.11729:72 133.09787:72 135.12085:253 137.0979:110 141.1236:370 143.51927:36 145.09866:108 147.11…	9,10-DiHODE	C18H32O4	Lipids and lipid-like molecules	Fatty Acyls	HMDB0010221	null	-
M315T278_2	315.086	4.63271	6284.2	9102.07	17202.5	96038	94892.6	161075	461283	469309	452977	[375][M]+	-	2468	hmdb::Gnaphaliin; ENone; false; HMDB0030544	315.087	[M+H]+	843.958	806.226	500	75.03105:18 89.03952:54 91.05094:36 92.03052:72 95.01311:72 102.04613:36 105.0292:36 105.03354:54 109.03218:18 114.04313:18 120.02069:72 123.00485:200 124.98781:36 127.05506:217 128.06308:331 133.02771:54 134.03458:364 135.04359:143 137.0201:179 137.05977:72 138.03032:1061 139.05591:143 141.07152:54 145.02545:364 148.04782:391 149.05818:54 151.00243:403 151.0354:179 151.54434:37 152.00713:446 153…	Gnaphaliin	C17H14O6	Phenylpropanoids and polyketides	Flavonoids	HMDB0030544	null	-
M315T230	315.086	3.84058	11028.8	10134.2	10778	83834.6	71660.1	84806.6	742364	858412	773314	[376][M]+	[M+H-C6H10O5]+ 476.13	26	hmdb::Gnaphaliin; ENone; false; HMDB0030544	315.087	[M+H]+	836.418	808.999	500	89.03412:72 120.02063:107 121.06721:108 123.01105:257 126.04621:37 127.05819:73 128.05983:255 134.03778:179 135.0419:107 137.02335:179 138.02364:155 138.02861:783 139.05086:74 145.03221:251 148.01512:107 148.04778:179 149.99063:72 151.00584:259 151.03882:146 152.01056:494 153.01862:75 155.04294:107 156.05568:215 163.03697:146 166.01489:109 166.02399:479 167.02994:694 170.06972:75 173.06073:143 17…	Gnaphaliin	C17H14O6	Phenylpropanoids and polyketides	Flavonoids	HMDB0030544	null	-
M315T328	315.086	5.46733	4315.28	3083.7	3621.14	20083.4	18048.3	21197.1	19695.7	17126.1	17659	-	-	8733	inhouse::Pectolinarigenin; false; [M+H]+	315.086	[M+H]+	817.36	838.551	500	65.03569:7 90.04974:7 95.08465:7 98.03481:7 103.35557:7 105.07256:21 109.02621:14 117.07462:7 121.05942:29 121.0734:14 125.02404:7 129.85271:7 131.0479:29 133.06833:21 134.07535:21 136.01349:21 139.0042:36 140.00497:14 145.06276:14 147.0425:21 153.01329:21 155.04639:14 157.06987:14 159.0477:21 161.05583:36 162.10059:7 166.99883:21 168.00955:36 169.06189:14 171.0471:29 174.05971:29 174.06902:36 17…	Pectolinarigenin	C17H14O6	-	-	NA	C17784	-
M315T344	315.086	5.73368	887.565	7726.88	8384.4	25500.5	24747.4	23199.3	91019.4	99502.6	83520.5	-	-	7841	inhouse::Pectolinarigenin; false; [M+H]+	315.086	[M+H]+	817.36	838.551	500	65.03569:7 90.04974:7 95.08465:7 98.03481:7 103.35557:7 105.07256:21 109.02621:14 117.07462:7 121.05942:29 121.0734:14 125.02404:7 129.85271:7 131.0479:29 133.06833:21 134.07535:21 136.01349:21 139.0042:36 140.00497:14 145.06276:14 147.0425:21 153.01329:21 155.04639:14 157.06987:14 159.0477:21 161.05583:36 162.10059:7 166.99883:21 168.00955:36 169.06189:14 171.0471:29 174.05971:29 174.06902:36 17…	Pectolinarigenin	C17H14O6	-	-	NA	C17784	-
M315T145	315.191	2.41732	69040	74531.4	65214.4	203787	139427	196613	66834.9	41451	53882.3	[379][M]+	-	5337	hmdb::12-Hydroxy-7-oxo-8,11,13-abietatrien-18-al; E10; true; HMDB0040746	315.191	[M+H]+	408.726	796.126	428.571	65.03807:36 70.06648:36 82.06458:251 84.07762:72 84.0815:215 85.02686:107 91.05235:36 95.08477:72 96.08437:143 97.08642:179 98.09647:215 99.04707:36 108.08173:72 110.09357:587 111.10497:107 122.09504:107 124.11001:107 125.7801:73 134.09676:73 136.11246:631 137.12099:122 138.12827:4945 139.2142:84 144.78409:72 149.12029:73 150.12564:294 151.13437:1231 152.13951:85 156.26222:36 161.0757:75 164.0393…	12-Hydroxy-7-oxo-8,11,13-abietatrien-18-al	C20H26O3	Lipids and lipid-like molecules	Prenol lipids	HMDB0040746	null	-
M315T449	315.253	7.48352	13470.9	12683.5	11432.7	13995.7	12666.9	11548.7	15962.7	17968.3	13254.3	[380][M]+	-	475	inhouse::Dibutyl sebacate; false; [M+H]+	315.254	[M+H]+	866.783	923.012	880	39.02728:7 43.01579:29 55.05661:14 57.07194:21 65.03799:7 67.05325:21 69.06991:93 71.0462:21 73.06364:14 77.04066:7 79.05299:43 81.07092:172 83.04606:50 87.22189:7 91.05762:7 93.06841:136 95.08601:57 97.06262:72 97.10159:79 99.79886:7 101.06266:21 107.07821:21 111.1167:50 113.06034:7 119.08482:14 121.10287:330 123.08459:14 127.07878:7 131.08662:36 132.9575:7 139.09901:22 139.11235:382 143.08791:7…	Dibutyl sebacate	C18H34O4	-	-	NA	NA	-
M316T352	316.284	5.86107	8801.61	18791	19200.1	20424.2	8755.98	7636.69	9923.44	11553.4	9347.84	[382][M]+	-	242	hmdb::Ricinoleic acid; E40; true; HMDB0034297	316.285	[M+NH4]+	542.23	456.887	516.129	57.06773:72 67.05566:72 69.06883:215 71.08321:143 77.03954:36 81.06725:179 83.08482:215 85.10113:72 93.29078:36 95.08344:143 97.09899:107 107.08867:107 109.10162:179 111.11992:107 121.09693:72 123.11308:72 125.1364:36 133.1093:36 135.11597:72 141.12701:107 151.14665:72 161.13141:72 235.25105:36 245.22295:72 263.23138:72 281.05334:72	Ricinoleic acid	C18H34O3	Lipids and lipid-like molecules	Fatty Acyls	HMDB0034297	C08365	-
M318T212	318.181	3.53316	2302.52	1813.33	1834.59	4125.28	3266.83	4928.08	9530.44	8865.26	8243.37	-	-	7655	inhouse::Ile-Trp; false; [M+H]+	318.182	[M+H]+	712.143	815.867	875	44.05083:36 69.06744:36 84.95632:37 86.09647:629 87.84938:18 130.06184:36 138.0533:90 141.10146:36 146.04739:36 146.05934:107 159.08852:54 176.9669:18 186.06071:37 188.0714:498 190.71451:19 205.10168:161	Ile-Trp	C17H23N3O3	Organic acids and derivatives	Carboxylic acids and derivatives	HMDB0028918	NA	-
M318T387	318.24	6.45537	24057.3	24216.5	20054.1	54137.8	18685.7	50962.7	27023.3	26486.5	25212.7	-	-	6611	massbank::Drofenine; LC-ESI-QTOF; MS2; CE	318.241	[M+H]+	683.106	744.096	500	81.06738:36 160.98091:36 273.02631:36 318.24411:595	Drofenine	C20H31NO2	-	-	NA	NA	-
M318T328	318.29	5.46818	545.327	535.173	541.809	1144.05	491.683	901.239	745.347	767.939	707.458	[383][M+2]+	-	8723	inhouse::Ormosanine; false; [M+H]+	318.3	[M+H]+	452.71	750	1000	42.03426:36 43.05299:107 44.05018:72 45.03319:36 55.01382:18 57.0689:215 58.0729:18 70.06655:458 71.08446:125 72.08333:36 84.08414:54 85.10245:107 86.09674:73 88.07615:1150 89.06229:36 93.41084:37 102.09329:745 132.10252:161 146.11075:36 146.11758:90 150.10825:90 211.15248:18 212.23531:125 228.22729:18 230.24142:54 238.25558:37 242.26573:37 255.48465:46 256.26401:4650 257.05585:27 258.42749:36 27…	Ormosanine	C20H35N3	Alkaloids and derivatives	-	NA	NA	-
M318T317	318.3	5.27944	39939.3	47001.7	47327.4	52441.5	41585.2	46090.5	38352.7	36342.2	38610.2	[388][M]+	[M+H]+ 317.293	1826	inhouse::Ormosanine; false; [M+H]+	318.3	[M+H]+	452.71	750	1000	42.03426:36 43.05299:107 44.05018:72 45.03319:36 55.01382:18 57.0689:215 58.0729:18 70.06655:458 71.08446:125 72.08333:36 84.08414:54 85.10245:107 86.09674:73 88.07615:1150 89.06229:36 93.41084:37 102.09329:745 132.10252:161 146.11075:36 146.11758:90 150.10825:90 211.15248:18 212.23531:125 228.22729:18 230.24142:54 238.25558:37 242.26573:37 255.48465:46 256.26401:4650 257.05585:27 258.42749:36 27…	Ormosanine	C20H35N3	Alkaloids and derivatives	-	NA	NA	-
M319T107	319.1	1.78178	1463.3	1231.11	1309.94	3142.91	2704	3130.95	1693.62	1729.62	1643.94	-	-	5430	inhouse::Chlorpromazine; false; [M+H]+	319.1	[M+H]+	808.936	796.048	500	86.09531:107 319.09589:72	Chlorpromazine	C17H19ClN2S	Organoheterocyclic compounds	Benzothiazines	HMDB0014620	C06906	-
M319T68	319.141	1.1314	1164.31	547.164	349.16	947.851	637.221	460.908	1553.93	1926.92	1217.25	-	-	5727	inhouse::His-Tyr; false; [M+H]+	319.142	[M+H]+	489.064	704.05	857.143	70.06532:7 72.08328:21 83.05908:14 85.0282:29 88.03771:7 110.07289:294 127.08862:14 138.06529:14 139.07602:7 144.02054:7 156.07173:29 157.0719:29 159.11743:7 167.01735:14 186.11511:14 186.11897:21 199.00792:14 273.14072:14 301.13528:43 319.13162:14	His-Tyr	C15H18N4O4	Organic acids and derivatives	Carboxylic acids and derivatives	HMDB0028897	NA	-
M319T484	319.166	8.07398	20241.5	19589.2	15189.9	19690.7	23090.5	23002.9	20828.8	15935.3	19835.3	[390][M]+	[M+H]+ 318.168	77	hmdb::Exemestane; ENone; false; HMDB0015125	319.166	[M+Na]+	685.694	750	1000	82.05832:72 82.06728:36 138.99948:36 213.11305:180 213.23883:75 237.11087:107 278.13217:143 303.14062:36 319.06335:83 319.16678:4413	Exemestane	C20H24O2	Lipids and lipid-like molecules	Sterol Lipids	HMDB0015125	C08162	-
M319T473	319.19	7.88772	1044.77	7176.41	952.239	1610.01	756.914	7951.78	7838.63	1166.88	1226.8	-	-	1462	hmdb::Exemestane; ENone; false; HMDB0015125	319.166	[M+Na]+	685.694	750	1000	82.05832:72 82.06728:36 138.99948:36 213.11305:180 213.23883:75 237.11087:107 278.13217:143 303.14062:36 319.06335:83 319.16678:4413	Exemestane	C20H24O2	Lipids and lipid-like molecules	Sterol Lipids	HMDB0015125	C08162	-
M321T414	321.24	6.90728	6101.94	3911.54	8381.39	10172.7	8295.33	7835.32	8247.45	7251.01	6170.41	[394][M]+	-	5892	inhouse::8(9)-Epoxy-5Z,11Z,14Z-eicosatrienoic acid; false; [M+H]+	321.24	[M+H]+	565.184	740.63	500	55.05358:36 83.08353:36 279.13144:36 321.24884:143	8(9)-Epoxy-5Z,11Z,14Z-eicosatrienoic acid	C20H32O3	Lipids and lipid-like molecules	Fatty Acyls	NA	NA	-
M321T403	321.259	6.72485	6043.65	3381.27	4567.12	6041.81	3263.3	4262.28	3697.47	2955.91	3861.6	-	-	9093	inhouse::8(9)-Epoxy-5Z,11Z,14Z-eicosatrienoic acid; false; [M+H]+	321.24	[M+H]+	565.184	740.63	500	55.05358:36 83.08353:36 279.13144:36 321.24884:143	8(9)-Epoxy-5Z,11Z,14Z-eicosatrienoic acid	C20H32O3	Lipids and lipid-like molecules	Fatty Acyls	NA	NA	-
M322T146	322.187	2.42718	290.403	565.546	449.315	4000.68	3123.41	4221.48	5357.79	5480.38	4091.9	-	-	5359	inhouse::Phe-Arg; false; [M+H]+	322.187	[M+H]+	501.789	591.129	409.091	60.05659:24 70.06042:24 70.06397:119 110.02669:12 112.96722:12 115.08441:24 116.06973:84 120.08549:24 160.0554:48 163.94138:12 175.1138:48 175.12502:60 209.1216:12 227.09148:12 242.10959:12 260.07593:12 263.13666:24 265.01157:24 277.16205:12 281.17563:36 305.17184:48 322.18811:72	Phe-Arg	C15H23N5O3	Organic acids and derivatives	Carboxylic acids and derivatives	HMDB0028989	NA	-
M324T408	324.289	6.79938	3313.2	12555.7	4903.41	16302.5	20912.3	21649.6	4057.01	3846	5887.8	-	-	9282	inhouse::11,14,17-Eicosatrienoic acid, (Z,Z,Z)-; false; [M+NH4]+	324.289	[M+NH4]+	473.398	728.453	428.571	43.01765:36 44.0491:143 55.06397:36 62.06055:215 67.05212:72 69.06994:107 81.06969:179 83.81747:36 93.06846:107 95.08744:179 97.10025:72 109.10146:72 123.11132:72 163.1487:72 279.09348:72	11,14,17-Eicosatrienoic acid, (Z,Z,Z)-	C20H34O2	Lipids and lipid-like molecules	Fatty Acyls	HMDB0060039	C16522	-
M327T350	327.007	5.83218	2183.98	1941.09	1476.44	2850.68	2343.67	2571.06	2061.12	2343.33	1820.95	-	-	6751	inhouse::Tris(2-chloropropyl) phosphate; false; [M+H]+	327.007	[M+H]+	375.668	859.285	666.667	71.04997:18 81.033:36 95.08628:36 98.68353:36 98.98538:419 114.13838:19 152.06657:36 174.99106:72 267.03476:36 313.10077:36 313.11328:72 327.07697:72	Tris(2-chloropropyl) phosphate	C9H18Cl3O4P	Organic acids and derivatives	Carboxylic acids and derivatives	NA	NA	-
M327T345	327.085	5.75338	582.558	644.285	670.197	674.211	496.238	194.409	3467.86	5544.83	3654.01	-	-	7842	hmdb::Demethoxykanugin; E10; true; HMDB0037570	327.086	[M+H]+	410.183	722.017	1000	77.03709:36 91.05375:36 109.09866:72 135.04044:36 153.12535:107 181.12067:72 236.04652:72 253.05542:72 262.41162:36 266.06158:72 269.07846:72 282.05316:72 283.05252:179 297.07843:143 301.92972:36 311.05734:107 312.06937:288 327.06906:155 327.08694:972	Demethoxykanugin	C18H14O6	Phenylpropanoids and polyketides	Flavonoids	HMDB0037570	null	-
M328T386	328.248	6.43162	4860.73	4327.11	4336.61	25549.7	23766.2	25367.3	14327.4	15395.8	13810.2	[409][M]+	[M+H+NH3]+ 310.215	130	inhouse::9-Oxo-11-(3-pentyl-2-oxiranyl)-10E-undecenoic acid; false; [M+NH4]+	328.247	[M+NH4]+	533.177	671.659	857.143	41.04396:36 55.0169:143 55.05357:179 57.03257:143 57.07417:73 65.03809:109 67.05334:364 69.06882:179 71.04868:143 79.05559:288 81.07101:520 83.05129:254 83.08604:400 85.06459:143 91.04826:144 91.05499:395 93.06167:112 93.06984:526 95.0489:287 95.08332:615 97.06409:143 97.10444:143 99.03856:72 99.08213:107 105.06969:401 107.08266:329 109.06752:254 109.09997:919 111.04234:73 111.08103:143 113.06039…	9-Oxo-11-(3-pentyl-2-oxiranyl)-10E-undecenoic acid	C18H30O4	-	-	NA	NA	-
M329T315	329.102	5.25514	2883.73	2471.18	2950.12	12244.2	9482.49	12878.7	20777.4	17503.7	16605	[411][M]+	-	586	hmdb::8-Hydroxy-4',5,7-trimethoxyflavone; E10; true; HMDB0040719	329.1	[M+H]+	491.69	784.629	666.667	81.06826:72 91.05752:36 98.97939:72 152.04869:72 179.02817:36 180.04239:72 193.11896:72 241.0825:72 255.07639:36 268.07361:72 273.11221:72 285.06094:72 285.07288:179 297.07803:72 313.06763:215 314.08295:465 314.11047:85 319.0983:36 329.07401:39 329.10477:1311	8-Hydroxy-4',5,7-trimethoxyflavone	C18H16O6	Phenylpropanoids and polyketides	Flavonoids	HMDB0040719	null	-
M329T258	329.102	4.30475	1318.85	1607.09	1069.54	22684	23733.2	25257.2	65469.9	62310.9	51162.9	-	-	4986	hmdb::Zapotinin; E10; true; HMDB0029677	329.101	[M+H]+	688.244	735.452	500	59.06077:36 329.10492:72	Zapotinin	C18H16O6	Phenylpropanoids and polyketides	Flavonoids	HMDB0029677	null	-
M330T66	330.139	1.10742	3344.82	3769.01	4437.11	6355.05	6257.67	6089.72	7755.38	7201.93	6220.65	-	[M+Na+NaCOOH]+ 239.166	44	hmdb::Galactose-beta-1,4-xylose; E20; true; HMDB0011677	330.139	[M+NH4]+	468.539	718.086	428.571	45.03305:107 60.02168:36 73.02995:107 75.04336:107 85.02426:72 87.04144:215 101.01884:73 101.02593:110 105.05534:628 112.04626:37 115.03772:182 123.07388:73 127.04084:74 133.05061:676 151.04939:72 151.05807:358 274.02133:36	Galactose-beta-1,4-xylose	C11H20O10	Organic oxygen compounds	Organooxygen compounds	HMDB0011677	null	-
M330T357	330.264	5.9583	32103.9	38670.2	39531.1	124299	103777	99911.9	64457	70259.6	56954	[417][M]+	-	3082	hmdb::15,16-DiHODE; E40; true; HMDB0010208	330.263	[M+NH4]+	326.459	710.294	896.552	41.04129:36 43.05484:72 53.03551:36 55.05365:179 57.07319:73 67.05:147 67.05462:401 69.06779:322 71.08334:143 77.03843:107 78.81611:73 79.05325:471 81.07117:802 83.04633:180 83.08751:287 85.02961:72 85.09995:72 91.05386:255 91.06734:111 93.0687:905 95.04637:112 95.08493:553 97.06571:251 97.10049:143 99.08237:179 100.1112:73 105.05983:73 105.07285:253 107.08147:255 107.08293:587 109.09731:289 111.…	15,16-DiHODE	C18H32O4	Lipids and lipid-like molecules	Fatty Acyls	HMDB0010208	null	-
M331T202	331.081	3.3658	956.816	1191.63	269.616	3029.81	1956.61	1410.44	11083.9	12367.2	14415.5	-	-	29	hmdb::5,7-Dihydroxy-8,4'-dimethoxyisoflavone; E10; true; HMDB0041690	331.081	[M+H]+	464.104	824.134	500	136.06323:36 144.11388:36 152.0126:72 167.03572:72 217.08778:36 271.056:143 275.09323:72 284.02301:72 285.07593:72 295.02548:72 299.05603:143 313.04337:255 316.05139:107 316.05893:251 331.04517:73 331.08884:450	5,7-Dihydroxy-8,4'-dimethoxyisoflavone	C17H14O7	Phenylpropanoids and polyketides	Isoflavonoids	HMDB0041690	null	-
M331T308	331.081	5.12705	1433.58	1345.38	1272.12	3771.9	3417.99	2533.24	7545.14	8107.33	6765.33	-	-	2764	hmdb::3,5-dihydroxy-2-(4-hydroxy-3-methoxyphenyl)-7-methoxy-4H-chromen-4-one; E10; true; HMDB0133830	331.08	[M+H]+	568.469	819.449	800	189.05486:36 271.09747:72 286.07547:72 299.05319:36 301.04193:107 304.94305:36 313.03546:179 316.04846:150 318.0853:73 331.08328:550	3,5-dihydroxy-2-(4-hydroxy-3-methoxyphenyl)-7-methoxy-4H-chromen-4-one	C17H14O7	Phenylpropanoids and polyketides	Flavonoids	HMDB0133830	null	-
M333T393	333.182	6.5491	3336.68	3749.84	2326.34	4868.15	4088.38	4156.43	1990.6	2317.42	1933.23	-	[M+K+NaCOOH]+ 226.236 [2M+2Na+2K-H]3+ 438.31	35	hmdb::Carnosic acid; E10; true; HMDB0002358	333.203	[M+H]+	908.63	825.197	428.571	287.19913:36 315.19781:288 333.20386:375	Carnosic acid	C20H28O4	Lipids and lipid-like molecules	Prenol lipids	HMDB0002358	null	-
M333T377	333.203	6.27713	54632.1	26669.9	51505.6	136739	144725	142616	83139.5	88126.7	76697.7	[424][M]+	-	2181	hmdb::Carnosic acid; E10; true; HMDB0002358	333.203	[M+H]+	908.63	825.197	428.571	287.19913:36 315.19781:288 333.20386:375	Carnosic acid	C20H28O4	Lipids and lipid-like molecules	Prenol lipids	HMDB0002358	null	-
M333T349	333.203	5.81372	16806.7	13219.4	20466.9	24761.3	30507.8	22778.2	24769.2	21760.9	22958	[425][M]+	-	7827	inhouse::Prostaglandin B3; false; [M+H]+	333.203	[M+H]+	610.901	555.026	600	157.08763:36 280.24139:36 315.19522:73 333.19089:184 333.20633:445	Prostaglandin B3	C20H28O4	Organic acids and derivatives	Carboxylic acids and derivatives	NA	NA	-
M333T356	333.222	5.9262	1090.72	1786.54	827.827	4027.03	2077.42	3292.49	1520.94	2092.39	1814.2	[421][M+1]+	-	9315	inhouse::Prostaglandin B3; false; [M+H]+	333.203	[M+H]+	610.901	555.026	600	157.08763:36 280.24139:36 315.19522:73 333.19089:184 333.20633:445	Prostaglandin B3	C20H28O4	Organic acids and derivatives	Carboxylic acids and derivatives	NA	NA	-
M334T194	334.139	3.232	517.909	522.352	678.536	8076.96	6395.16	7115.06	15305.8	14255.7	12081.4	-	-	4683	inhouse::Glu-Trp; false; [M+H]+	334.139	[M+H]+	664.692	807.699	642.857	84.04402:251 115.04984:72 118.06705:179 130.04927:72 132.07988:143 144.07979:143 146.05965:678 152.04547:37 158.03432:72 159.09061:290 170.06609:114 172.09052:76 188.0717:2218 205.09389:218 225.10004:216 317.12115:107 334.1427:72	Glu-Trp	C16H19N3O5	Organic acids and derivatives	Carboxylic acids and derivatives	HMDB0028830	NA	-
M335T358	335.219	5.96053	68102.8	69236.4	74277.8	193742	191188	186615	136908	125902	127937	[431][M]+	[M+Na]+ 312.231	6369	inhouse::13,14-Dihydro-15-ketoprostaglandin A2; false; [M+H]+	335.219	[M+H]+	846.321	846.902	666.667	260.10141:36 317.24197:74 335.21756:1385	13,14-Dihydro-15-ketoprostaglandin A2	C20H30O4	-	-	NA	NA	-
M335T403	335.258	6.7101	2124.45	2469.73	3312.79	8689.98	9998.43	8597.67	6391.98	5742.58	6009.31	-	[M+H]+ 334.248	2157	inhouse::5.alpha.-Pregnane-3.alpha.,17-diol-20-one; false; [M+H]+	335.257	[M+H]+	483.69	611.433	600	67.06051:36 109.07085:107 161.1387:36 165.13026:72 317.24228:72 335.12479:72 335.27219:72	5.alpha.-Pregnane-3.alpha.,17-diol-20-one	C21H34O3	Lipids and lipid-like molecules	Sterol Lipids	NA	NA	-
M335T401	335.279	6.67629	1624.86	755.636	2282.75	1172.37	858.39	880.906	276.054	633.047	957.989	-	-	1962	inhouse::5.alpha.-Pregnane-3.alpha.,17-diol-20-one; false; [M+H]+	335.257	[M+H]+	483.69	611.433	600	67.06051:36 109.07085:107 161.1387:36 165.13026:72 317.24228:72 335.12479:72 335.27219:72	5.alpha.-Pregnane-3.alpha.,17-diol-20-one	C21H34O3	Lipids and lipid-like molecules	Sterol Lipids	NA	NA	-
M336T230	336.166	3.8326	660.176	572.332	607.859	4589.55	4037.37	4057.79	7263.88	9870.57	8692.79	[433][M]+	-	1544	massbank::Isopentenyladenosine; LC-ESI-QTOF; MS2; CE	336.166	[M+H]+	877.536	890.491	666.667	80.05696:36 111.04237:36 136.06291:549 145.10019:36 148.05974:215 163.12704:36 204.12206:513 336.18484:72	Isopentenyladenosine	C15H21N5O4	Organoheterocyclic compounds	-	NA	NA	-
M337T279	337.068	4.64838	2678.63	931.582	1192.17	11627.8	6795.37	8260.11	30746.1	43227.5	29004.7	-	-	206	inhouse::Pectolinarigenin; false; [M+Na]+	337.068	[M+Na]+	601.615	824.798	500	300.0607:72 315.08313:107 337.0799:72	Pectolinarigenin	C17H14O6	-	-	NA	C17784	-
M337T449	337.234	7.48344	8391.45	8621.05	5916.92	6123.23	9851.02	5817.46	8260.42	9400.69	6605.09	-	-	465	hmdb::Fentanyl; ENone; false; HMDB0014951	337.234	[M+H]+	750	750	1000	337.21994:108	Fentanyl	C22H28N2O	Organoheterocyclic compounds	Piperidines	HMDB0014951	null	-
M337T352	337.234	5.87132	6968.19	6417.77	6805.21	8230.18	8336.65	6431.46	5913.53	20122.1	13412.9	-	-	8972	hmdb::Fentanyl; ENone; false; HMDB0014951	337.235	[M+H]+	708.072	750	1000	301.18155:36 337.21671:217 337.23486:326	Fentanyl	C22H28N2O	Organoheterocyclic compounds	Piperidines	HMDB0014951	null	-
M338T348_1	338.266	5.79576	14142.5	12794.7	12380.6	12566.8	12078.8	13959	17029.4	13592.6	12433.8	-	-	1100	inhouse::Linoleoylglycine; false; [M+H]+	338.266	[M+H]+	779.42	308.071	465.116	55.05252:7 57.06991:11 69.07005:14 71.08563:11 77.04082:4 81.07108:14 83.08613:25 86.06007:11 88.07616:4 93.07133:11 95.0862:25 97.06004:7 97.09901:36 100.07578:11 106.03614:4 107.08868:14 109.10605:4 111.11397:21 114.087:7 121.10469:11 123.1162:14 125.0969:11 128.10156:7 135.11758:11 139.14931:7 149.13245:18 161.12778:4 177.16652:7 193.15269:7 236.22881:7 265.0145:7 281.05551:18 297.11737:7 303.…	Linoleoylglycine	C20H35NO3	-	-	NA	NA	-
M338T421	338.341	7.01645	169611	144327	140490	284225	539349	335800	206838	569837	158545	-	-	4824	inhouse::Erucamide; false; [M+H]+	338.342	[M+H]+	870.714	805.012	700	43.05387:143 55.05361:179 57.06995:408 60.0557:36 67.05689:182 69.06892:671 71.04877:181 71.08568:363 72.07976:143 79.05195:107 81.06987:396 83.08361:558 84.0855:38 85.10382:215 86.05751:143 91.05652:36 93.06594:179 95.08489:588 97.0615:518 97.09768:799 99.07812:73 100.07584:255 105.06993:36 107.08729:143 109.1017:414 111.07832:251 111.11851:293 112.11066:72 114.09009:363 115.106:36 119.08517:73 …	Erucamide	C22H43NO	-	-	NA	NA	-
M338T438	338.341	7.3046	137743	126370	110856	239099	123737	122102	35890	130329	306178	-	-	832	inhouse::Erucamide; false; [M+H]+	338.341	[M+H]+	788.489	808.5	714.286	39.02384:36 43.05481:107 55.05362:179 57.0689:255 67.05344:326 69.03491:73 69.07129:437 71.05237:73 71.08332:254 71.09761:74 79.05449:73 81.0699:325 83.08236:586 85.10125:145 86.05623:107 88.08023:36 93.07143:180 95.07668:73 95.08493:469 97.06433:183 97.10329:446 99.08238:72 100.07448:143 105.07721:36 107.08441:143 109.09585:215 111.07688:143 111.11707:259 114.09467:287 121.09862:322 123.11008:10…	Erucamide	C22H43NO	-	-	NA	NA	-
M338T458_2	338.342	7.63505	5.61323e+06	5.21121e+06	5.00925e+06	4.06392e+06	6.47785e+06	3.5971e+06	6.35747e+06	7.56814e+06	6.78969e+06	[438][M]+	[M+H]+ 337.334	5	inhouse::Erucamide; false; [M+H]+	338.342	[M+H]+	867.582	895.481	982.143	37.00676:64 38.01436:79 39.02227:609 41.03872:2086 42.03166:21 42.92629:22 43.01887:900 43.05407:4482 43.18946:21 44.01285:504 44.05033:46 45.03239:36 46.02816:14 51.99185:14 53.03876:79 54.88524:50 55.01609:165 55.05381:7703 55.27197:21 55.32553:21 55.63268:21 55.70959:14 56.04952:43 56.89319:79 57.03602:100 57.07015:14639 57.19717:30 57.29227:21 57.37782:21 57.38744:14 57.43666:21 57.57803:29 5…	Erucamide	C22H43NO	-	-	NA	NA	-
M338T401	338.341	6.68671	78374.5	65293.4	59066.8	78525.9	69375.6	73429.7	110341	71157.6	69954.1	-	-	4558	inhouse::Erucamide; false; [M+H]+	338.341	[M+H]+	459.877	704.39	461.538	45.03708:36 57.06901:179 67.05238:72 67.057:72 69.07254:143 71.08339:143 81.0674:143 83.07982:143 85.10127:72 93.07007:143 95.08906:107 97.0991:107 100.07728:107 107.0829:72 111.07979:179 114.09007:72 121.10629:143 128.11757:36 135.11923:107 142.11853:72 165.16449:72 303.2926:72 303.30981:107 320.26465:36 321.31686:107 338.27512:72 338.34525:179	Erucamide	C22H43NO	-	-	NA	NA	-
M343T59	343.123	0.98735	45546.3	40449.9	41484.9	55426.5	63230	56674.7	50758.1	49027.5	47305.4	[440][M]+	[M+H-HCOOH]+ 388.127	85	hmdb::Trehalose; E25; false; HMDB0000975	343.123	[M+H]+	679.735	782.942	857.143	41.04555:18 55.01356:36 55.0167:54 57.0345:72 61.0279:54 69.03462:215 73.02857:125 81.03653:72 84.00754:38 85.02929:2137 86.03102:90 91.03602:90 91.5393:18 97.02921:626 99.04128:179 101.02148:36 103.03848:54 109.02765:143 115.03751:143 118.04842:38 127.03903:1517 128.03261:38 133.04062:37 135.04677:37 140.03838:37 145.04915:1002 146.04924:72 163.06033:362 164.06633:72	Trehalose	C12H22O11	Organic oxygen compounds	Organooxygen compounds	HMDB0000975	C01083	-
M343T74	343.123	1.23976	10374	9197.33	9446.78	31531.6	28800.2	32631.6	23862.4	22324.6	19507.9	-	-	6519	hmdb::Isomaltose; E40; false; HMDB0002923	343.123	[M+H]+	223.982	935.887	1000	57.03257:18 69.03365:54 85.02949:161 97.0294:54 103.0358:36 113.04102:18 122.02796:18 127.03921:215 133.05057:18 145.0527:125 163.06409:72 191.11093:18	Isomaltose	C12H22O11	Organic oxygen compounds	Organooxygen compounds	HMDB0002923	C00252	-
M343T209	343.129	3.47753	466.906	915.09	836.901	5893.42	4880.51	4624.81	7659.71	7601.56	6440.96	-	-	1758	hmdb::Glucose-1,3-mannose oligosaccharide; E10; true; HMDB0060068	343.128	[M+H]+	627.09	686.656	500	141.01337:72 147.06886:36 162.0941:143 181.05084:72 188.07234:36 196.07086:107 297.12778:107 325.09085:181 325.11633:252 343.12747:183	Glucose-1,3-mannose oligosaccharide	C12H22O11	Organic oxygen compounds	Organooxygen compounds	HMDB0060068	C04147	-
M347T105	347.094	1.74271	3125.14	2960.26	3210.03	3945.54	2853.7	2896.26	2771.62	2807.36	2357.02	-	-	9444	inhouse::Propylthiouracil N-.beta.-D-glucuronide; false; [M+H]+	347.094	[M+H]+	678.636	311.842	500	306.10324:36 347.0986:107	Propylthiouracil N-.beta.-D-glucuronide	C13H18N2O7S	-	-	NA	NA	-
M347T175	347.13	2.91948	5193.02	4803.63	4419.87	2889.28	3667.3	4154.33	2546.29	2433.71	1920.83	-	-	2404	hmdb::3,4,5-Trimethoxyphenyl glucoside; E10; true; HMDB0041189	347.131	[M+H]+	566.603	886.882	666.667	81.03419:36 167.07918:36 185.07977:215 203.05821:143 287.1629:36 301.1322:215 327.00204:36 329.14813:73 347.12961:216 347.15067:109	3,4,5-Trimethoxyphenyl glucoside	C15H22O9	Organic oxygen compounds	Organooxygen compounds	HMDB0041189	null	-
M347T308	347.183	5.12755	3187.88	2345.22	3947.39	13812.3	9689.33	9693.04	7985.71	9457.16	8283.33	-	-	2765	inhouse::1-Piperazinecarboxamide, N-phenyl-4-(2-quinolinylmethyl)-; false; [M+H]+	347.183	[M+H]+	707.561	691.784	571.429	79.05571:36 93.06728:36 99.08371:36 119.0851:72 130.04932:36 147.11462:36 185.11261:36 198.45233:36 347.16672:107 347.18777:251	1-Piperazinecarboxamide, N-phenyl-4-(2-quinolinylmethyl)-	C21H22N4O	Organoheterocyclic compounds	Quinolines and derivatives	NA	NA	-
M348T232	348.203	3.86763	3413.64	2853.76	2711.11	30232.8	28061.9	27728.7	40322.2	45830.9	41755.8	[450][M]+	-	1862	hmdb::Murrayazolinol; E10; true; HMDB0038827	348.202	[M+H]+	499.312	859.714	500	97.06863:74 119.04678:36 131.09036:76 136.06168:1167 141.06848:36 313.03552:73 330.19482:180 348.20447:622	Murrayazolinol	C23H25NO2	Organoheterocyclic compounds	Quinolines and derivatives	HMDB0038827	null	-
M348T149	348.201	2.47619	662.102	623.87	503.471	2343.36	425.13	1484.02	3887.96	3411.49	4243.28	-	-	1977	hmdb::Murrayazolinol; E10; true; HMDB0038827	348.203	[M+H]+	678.173	842.462	500	86.09671:36 152.14119:119 153.15141:36 160.99319:12 168.13962:60 168.8215:12 173.12016:36 184.03232:12 330.18414:36 348.17508:37 348.19882:461	Murrayazolinol	C23H25NO2	Organoheterocyclic compounds	Quinolines and derivatives	HMDB0038827	null	-
M351T409	351.159	6.81818	46864.1	46008.3	49022.2	1944.96	2588.26	1078.39	1908.47	302.173	551.014	[452][M]+	-	136	inhouse::Dienestrol diacetate; false; [M+H]+	351.158	[M+H]+	884.068	375.228	625	38.01321:7 39.02551:7 41.03844:50 69.06992:150 71.08549:14 74.1006:7 80.02783:7 91.05763:7 95.09842:7 103.06001:14 107.08992:7 118.04229:14 121.06094:14 121.106:21 132.05856:14 133.06992:14 141.08141:7 145.02357:14 149.02179:29 150.03027:14 151.03868:29 169.06178:7 172.09212:14 175.07275:14 191.10674:14 201.08072:7 203.0641:50 209.09306:14 211.11957:50 212.2085:7 218.09535:29 219.11009:14 222.063…	Dienestrol diacetate	C22H22O4	-	-	NA	NA	-
M352T433	352.32	7.20872	44779.9	43807.6	40643.4	44595.4	39920	43026.4	39262.1	26580.1	25567.3	-	-	7180	inhouse::Docosatrienoic acid; false; [M+NH4]+	352.321	[M+NH4]+	608.452	844.425	750	57.07011:143 65.0349:36 67.05704:466 69.06906:215 71.08582:251 79.05711:179 81.02169:370 81.07127:719 83.05028:74 83.08503:287 85.10265:72 87.71887:36 93.0647:107 94.03174:73 95.08501:821 96.20786:38 97.06579:109 97.09779:143 99.07683:72 101.09997:36 105.07727:36 107.08447:143 109.10032:444 111.0799:72 113.0968:72 119.08371:72 121.09708:143 123.11794:400 125.09705:72 131.0806:107 133.09966:72 135…	Docosatrienoic acid	C22H38O2	Lipids and lipid-like molecules	Fatty Acyls	HMDB0002823	NA	-
M353T353	353.137	5.8829	10061.2	2632.91	3283.19	385.529	129.255	545.385	506.893	358.253	519.787	-	-	5086	hmdb::Artonol A; E10; true; HMDB0030487	353.137	[M+H]+	575.484	734.096	454.546	281.0954:143 285.07047:107 295.09998:72 297.078:72 317.17136:74 335.13464:72 351.13:36 353.12015:146 353.13873:331 353.22897:107	Artonol A	C21H20O5	Organoheterocyclic compounds	Benzopyrans	HMDB0030487	null	-
M353T304	353.23	5.06547	78514.9	72161	73052.3	185558	172188	156720	142470	130403	142166	[461][M]+	[M+Na]+ 330.238	81	hmdb::Anileridine; ENone; false; HMDB0015049	353.229	[M+H]+	834.341	721.093	500	187.07172:36 297.07809:72 335.23557:114 353.23438:3432	Anileridine	C22H28N2O2	Organoheterocyclic compounds	Piperidines	HMDB0015049	null	-
M353T319	353.229	5.3109	60722.9	50540.2	34096.3	161580	140639	144295	115269	65154.1	105333	[462][M]+	-	914	hmdb::Anileridine; ENone; false; HMDB0015049	353.229	[M+H]+	850.63	721.093	500	279.15494:36 323.05331:36 352.10968:72 353.14389:109 353.22882:5235	Anileridine	C22H28N2O2	Organoheterocyclic compounds	Piperidines	HMDB0015049	null	-
M354T456	354.336	7.60807	31980	43330.4	25396.9	36108.4	33723.4	28364.6	16586	16114.6	13123.1	[466][M]+	-	5812	hmdb::13Z,16Z-docosadienoic acid; E20; true; HMDB0062219	354.338	[M+NH4]+	414.836	589.557	741.936	41.03756:72 55.05457:215 57.06985:179 65.03691:36 67.05563:181 69.0688:437 71.08437:143 77.05561:36 79.77417:36 81.07227:362 82.88535:37 83.08604:397 85.06329:72 85.10107:107 91.05502:72 93.0685:107 95.08611:364 97.1003:511 100.07285:73 101.1011:36 105.07119:72 107.0944:73 109.09708:363 109.41001:37 111.11533:143 114.0929:72 119.08649:143 121.103:215 123.11607:143 125.09202:107 125.13467:107 133.…	13Z,16Z-docosadienoic acid	C22H40O2	Lipids and lipid-like molecules	Fatty Acyls	HMDB0062219	C16533	-
M360T59	360.15	0.9885	133940	115989	121002	182570	172512	173005	132105	122686	117967	[473][M]+	-	85	hmdb::Isomaltose; E40; false; HMDB0002923	360.15	[M+NH4]+	169.249	925.565	1000	55.01791:143 57.03254:72 69.03247:359 72.08329:75 78.16916:36 81.03675:76 85.02691:1432 87.04807:73 91.04704:73 97.02806:661 99.04575:107 109.02496:72 109.02792:143 115.03779:179 123.04889:36 127.03933:2139 133.04256:72 136.07472:36 144.06638:77 145.05118:1621 148.07896:76 152.06133:72 152.06828:217 153.7412:73 163.06068:634 168.03922:74 170.07736:288 170.1492:107 180.0789:107 191.11511:143 198.0…	Isomaltose	C12H22O11	Organic oxygen compounds	Organooxygen compounds	HMDB0002923	C00252	-
M360T75	360.15	1.24942	42181.6	38457.9	37802.6	101751	83661.9	86391.6	47674.6	78953.8	68426.2	-	-	7204	hmdb::Isomaltose; E40; false; HMDB0002923	360.15	[M+NH4]+	169.249	925.565	1000	55.01791:143 57.03254:72 69.03247:359 72.08329:75 78.16916:36 81.03675:76 85.02691:1432 87.04807:73 91.04704:73 97.02806:661 99.04575:107 109.02496:72 109.02792:143 115.03779:179 123.04889:36 127.03933:2139 133.04256:72 136.07472:36 144.06638:77 145.05118:1621 148.07896:76 152.06133:72 152.06828:217 153.7412:73 163.06068:634 168.03922:74 170.07736:288 170.1492:107 180.0789:107 191.11511:143 198.0…	Isomaltose	C12H22O11	Organic oxygen compounds	Organooxygen compounds	HMDB0002923	C00252	-
M360T362	360.25	6.0345	2620.93	2741.11	2717.73	2352.94	2420.13	2217.53	2818.93	3134.58	2228.36	-	-	4014	inhouse::Napelline; false; [M+H]+	360.252	[M+H]+	667.735	732.419	500	85.0412:36 189.15974:36 315.0975:36 360.24673:478	Napelline	C22H33NO3	Alkaloids and derivatives	-	NA	NA	-
M363T58	363.069	0.969183	2871.77	2100.98	1343.5	8920.97	8156.36	8456.74	4170.27	3709.79	4329	[477][M]+	[M+K]+ 324.109	47	inhouse::Pyrasulfotole; false; [M+H]+	363.069	[M+H]+	589.958	713.308	500	38.96201:182 363.0513:72	Pyrasulfotole	C14H13F3N2O4S	-	-	NA	NA	-
M365T59	365.105	0.9885	280644	267272	285052	259491	237912	248041	161167	192115	161345	[481][M]+	-	85	hmdb::Gerberinol; E10; true; HMDB0033304	365.106	[M+H]+	476.265	781.894	500	140.0869:75 177.09863:36 185.04329:1726 191.06006:74 193.59627:36 203.03812:348 203.05421:4709 209.33836:36 305.08093:79 364.91211:92 365.10907:4326	Gerberinol	C21H16O6	Phenylpropanoids and polyketides	Coumarins and derivatives	HMDB0033304	null	-
M365T75	365.105	1.25158	103913	115344	95256.8	166768	157853	141272	73143.4	91241.1	83214.5	-	-	7205	hmdb::Gerberinol; E10; true; HMDB0033304	365.105	[M+H]+	475.704	824.947	500	97.03651:36 101.05449:36 127.04103:107 143.03606:36 160.24188:72 185.04187:482 189.04752:74 203.05476:1186 213.96976:36 245.04628:36 274.98563:73 336.89334:76 365.08038:153 365.11008:1139	Gerberinol	C21H16O6	Phenylpropanoids and polyketides	Coumarins and derivatives	HMDB0033304	null	-
M367T257	367.209	4.29142	12958.3	10966	10312.4	24331.2	24111.1	23078	13786.6	16255.7	16754.5	[484][M]+	-	4902	inhouse::Hirsuteine; false; [M+H]+	367.209	[M+H]+	540.754	675.415	1000	73.04567:36 349.20352:109 367.19778:223 367.23297:111	Hirsuteine	C22H26N2O3	Alkaloids and derivatives	-	NA	NA	-
M368T290	368.24	4.83518	1932.71	1759.68	1754.07	5037.24	4055.05	3718.33	2367.73	2787.36	2465.87	-	-	9597	inhouse::Methanone, [1-(5-fluoropentyl)-1H-indol-3-yl]tricyclo[3.3.1.1(3,7)]dec-1-yl-; false; [M+H]+	368.24	[M+H]+	880	809.023	500	368.22931:143	Methanone, [1-(5-fluoropentyl)-1H-indol-3-yl]tricyclo[3.3.1.1(3,7)]dec-1-yl-	C24H30FNO	Benzenoids	Benzene and substituted derivatives	NA	NA	-
M369T375	369.134	6.25187	15090	15909.7	15245.7	967.819	981.037	1008.86	700.041	645.232	822.475	-	-	2280	inhouse::Icaritin; false; [M+H]+	369.133	[M+H]+	118.945	879.826	1000	131.08177:36 147.12119:73 151.03865:219 157.07329:36 163.03496:143 175.03346:72 177.01764:143 205.08546:107 231.10567:72 233.0742:179 239.06703:36 285.09399:36 295.06323:370 295.43451:38 313.0722:107 326.0831:36 351.11899:107 369.16733:72	Icaritin	C21H20O6	-	-	NA	NA	-
M369T361	369.133	6.01357	69118.9	62983.7	74756.5	508.667	429.172	282.894	255.083	468.967	401.329	[489][M]+	-	112	inhouse::Icaritin; false; [M+H]+	369.133	[M+H]+	144.055	879.9	1000	111.04265:36 121.09705:36 131.08543:36 133.09964:36 135.08162:107 139.04453:36 147.04631:107 149.06018:75 151.03914:1675 161.06879:74 163.03369:143 164.04683:143 165.05586:143 171.08632:72 175.03218:107 177.05205:72 185.09941:72 185.1436:36 187.0798:107 189.09209:251 203.07277:72 205.08615:537 206.25067:73 207.10133:366 213.09673:107 216.07149:72 217.07321:36 219.10867:180 220.09645:36 231.08713:…	Icaritin	C21H20O6	-	-	NA	NA	-
M369T357	369.156	5.95145	3447.07	520.3	1120.37	5682.71	5591.47	5743.24	3398.45	3284.46	4405.2	-	-	3171	inhouse::Icaritin; false; [M+H]+	369.133	[M+H]+	144.055	879.9	1000	111.04265:36 121.09705:36 131.08543:36 133.09964:36 135.08162:107 139.04453:36 147.04631:107 149.06018:75 151.03914:1675 161.06879:74 163.03369:143 164.04683:143 165.05586:143 171.08632:72 175.03218:107 177.05205:72 185.09941:72 185.1436:36 187.0798:107 189.09209:251 203.07277:72 205.08615:537 206.25067:73 207.10133:366 213.09673:107 216.07149:72 217.07321:36 219.10867:180 220.09645:36 231.08713:…	Icaritin	C21H20O6	-	-	NA	NA	-
M369T311	369.224	5.18785	6715.75	12521.3	13308.4	19006.5	14322.1	18071.7	15550.4	14108.2	12816.1	-	-	9479	inhouse::Hirsutine; false; [M+H]+	369.224	[M+H]+	557.434	592.621	1000	185.13145:36 369.19693:72 369.22409:107	Hirsutine	C22H28N2O3	Alkaloids and derivatives	-	NA	NA	-
M369T245	369.224	4.08112	2310.38	2369.41	2198.08	12952.4	7095.72	11196.1	3596.45	6546.34	3792.8	-	[M+H]+ 368.213	65	inhouse::Hirsutine; false; [M+H]+	369.223	[M+H]+	490.049	533.628	1000	196.22815:36 207.07631:71 319.10559:36 369.18652:73 369.22452:470	Hirsutine	C22H28N2O3	Alkaloids and derivatives	-	NA	NA	-
M369T471_2	369.351	7.84515	22625.7	14644.2	11757.7	161404	14090.5	15993.6	152610	79202.3	19437.7	-	-	7689	massbank::Cholesterol M+H-H20	369.352	[M+H-H2O]+	681.476	564.195	585.714	41.03665:36 57.07091:72 65.03576:36 67.0533:179 69.07114:179 71.08435:179 79.05556:107 81.07226:441 83.0886:215 85.09844:107 91.0523:107 93.06984:254 95.08471:555 97.10027:215 105.06972:251 107.08561:291 109.10001:594 111.1153:145 114.08836:36 117.06703:72 119.08339:215 121.09831:179 123.11604:252 125.12674:143 132.55571:73 133.09932:399 135.11247:637 137.13412:179 143.08127:36 145.10362:184 147.…	Cholesterol	C27H46O	Lipids and lipid-like molecules	Sterol Lipids	HMDB0000067	C00187	-
M375T304	375.211	5.06775	2654.94	2775.29	2461.27	3467.57	2844.34	2951.22	3771.87	3277.58	3537.91	[507][M]+	[M+2Na-H]+ 330.238	81	inhouse::Furanylfentanyl; false; [M+H]+	375.212	[M+H]+	764.306	787.2	500	339.19373:36 375.20615:215	Furanylfentanyl	C24H26N2O2	-	-	NA	NA	-
M377T194	377.145	3.24121	1980.62	1890.78	1421.3	4911.07	3777.4	4585.96	4392.64	5170.92	4225.77	-	-	4714	hmdb::Riboflavin; ENone; false; HMDB0000244	377.145	[M+H]+	915.963	799.473	500	243.08276:322 368.08441:36 377.13452:253 377.15921:144	Riboflavin	C17H20N4O6	Organoheterocyclic compounds	Pteridines and derivatives	HMDB0000244	C00255	-
M378T328	378.261	5.46538	2771.45	2704.87	2842.88	8595.02	6809.83	7668.01	10732.4	9939.83	10015.8	-	-	8735	inhouse::Karakoline; false; [M+H]+	378.263	[M+H]+	574.152	728.152	500	252.04063:73 319.19168:36 378.26706:258	Karakoline	C22H35NO4	Alkaloids and derivatives	-	NA	NA	-
M383T451	383.329	7.52259	2725.65	1172.88	1103.02	1473.41	1469.66	2235.19	27934.2	582.542	1770.01	-	-	6683	inhouse::Cholesta-4,6-dien-3-one; false; [M+H]+	383.331	[M+H]+	759.364	757.034	660.714	67.05685:21 69.0677:36 77.00735:7 79.05441:29 81.06982:43 83.08357:14 93.07272:14 95.08486:36 97.06564:201 103.14056:7 107.08434:36 109.0648:222 109.1002:57 111.117:21 117.081:7 119.09748:7 121.11253:7 123.07397:14 123.12098:29 133.11263:7 135.11931:29 137.12613:14 140.1039:7 145.09712:14 147.11476:14 149.10152:21 151.14673:14 157.10387:14 159.11398:29 161.09384:21 163.14548:29 165.1629:14 173.12…	Cholesta-4,6-dien-3-one	C27H42O	Lipids and lipid-like molecules	Sterol Lipids	HMDB0002394	NA	-
M391T444	391.284	7.39328	70386.1	64366.2	62417.9	127014	73939.7	113645	83133.6	46989	52806.5	[542][M]+	-	6145	inhouse::Dioctyl phthalate; false; [M+H]+	391.284	[M+H]+	871.947	859.39	1000	39.02115:7 41.03849:21 43.05383:68 55.0588:4 57.0699:457 59.05629:7 65.03584:29 69.07121:7 70.8679:22 71.08562:979 73.0481:7 89.05965:11 93.03182:39 105.00185:7 107.96585:7 113.13269:158 114.56416:7 121.02857:82 148.55186:54 148.82567:12 149.02385:13848 149.21182:10 149.34985:11 149.43098:7 149.67622:14 149.89572:11 149.92685:11 149.96317:11 150.18806:11 150.22441:11 150.29884:14 150.32828:7 150.…	Dioctyl phthalate	C24H38O4	-	-	NA	C14227	-
M393T376	393.205	6.26148	483417	641947	448002	2804.21	4105.63	3136.43	761.434	1348.68	1894.59	[541][M+2]+	-	2215	inhouse::Glabrol; false; [M+H]+	393.205	[M+H]+	340.764	677.959	928.571	39.02367:107 41.03835:54 55.01775:36 65.03789:570 69.06393:113 69.0698:535 77.03682:54 79.01521:54 91.0494:72 93.03285:695 93.47607:36 105.03619:54 107.04008:120 107.04884:2132 117.07442:18 119.05077:233 119.08313:36 121.02969:179 121.06232:143 128.06116:54 131.04604:90 133.06157:125 135.08099:54 143.08435:36 145.06929:56 146.58707:39 147.04393:2203 147.83958:38 148.17804:37 149.0233:1124 157.066…	Glabrol	C25H28O4	Phenylpropanoids and polyketides	Flavonoids	HMDB0029531	NA	-
[truncated: 121 more rows]

## Sheet: Dataset S1-3
Dataset S1-3 Potential biomarkers of positive mode in root tissues of Sophora flavescens.
Name	f.value	p.value	FDR	Tukey's HSD
M417T216	4859.1	2.349e-10	1.063e-07	Phloem-Periderm; Xylem-Periderm; Xylem-Phloem
M299T319	3771.6	5.0204e-10	1.063e-07	Phloem-Periderm; Xylem-Periderm; Xylem-Phloem
[truncated: 385 more rows]

## Sheet: Dataset S2-1
Dataset S2-1 Chemical components of negative mode in root tissues of Sophora flavescens.
[truncated: 11,101 more rows]

[truncated: 5 more sheets: Dataset S2-2, Dataset S2-3, Dataset S3, Dataset S4, Dataset S5]
